# Supplementary material for: Phylogenomic Perspective on a Unique Mycobacterium bovis Clade Dominating Bovine Tuberculosis Infections among Cattle and Buffalos in Northern Brazil
Source: Sci Rep. 2020 Feb 4;10:1747. doi: 10.1038/s41598-020-58398-5 (PMC7000724; doi:10.1038/s41598-020-58398-5)
Supplement: Supplementary file 2 — Supplementary information2. [file 41598_2020_58398_MOESM2_ESM.xlsx]

## Sheet: Supplementary Table S1
Supplementary Table S1 - ENA run accession, strain ID, country and year of isolation, host and spoligotype profile in the octal format from publicly available sequence data at the Eurpean Nucleotide Archive included in the study for comparative purposes.
Run accession	Strain	Country	Year	Host	Octal	Reference
SRR7851347	A11	France	1997	Cattle	636773777777600	Hauer et al, 2019
SRR7851337	C8	France	2010	Cattle	606773777777600	Hauer et al, 2019
ERR016861	-	-	-	-	664073774037600
ERR016865	-	-	-	-	676473777777600
ERR017778	05_03289	UK	2005	-	676773777777600
ERR026636	06_01518	UK	2006	-	642573377777600
ERR032132	-	-	-	-	676473777777600
ERR032133	-	-	-	-	616773777777600
ERR032134	-	-	-	-	656473737777600
ERR125598	-	-	-	-	664073777777600
ERR125599	-	-	-	-	664073777777600
ERR125600	-	-	-	-	664073777777600
ERR125601	-	-	-	-	664073777777600
ERR125602	-	-	-	-	664073777777600
ERR125603	-	-	-	-	664073777777600
ERR125604	-	-	-	-	664073777777600
ERR125605	-	-	-	-	664073777777600
ERR125606	-	-	-	-	664073777777600
ERR125607	-	-	-	-	664073777777600
ERR125608	-	-	-	-	664073777777600
ERR125609	-	-	-	-	664073777777600
ERR125610	-	-	-	-	664073777777600
ERR125611	-	-	-	-	664073777777600
ERR125612	-	-	-	-	664073777777600
ERR125613	-	-	-	-	664073777777600
ERR125614	-	-	-	-	664073777777600
ERR125615	-	-	-	-	664073777777600
ERR125616	-	-	-	-	664073777777600
ERR125617	-	-	-	-	664073777777600
ERR125618	-	-	-	-	664073777777600
ERR125619	-	-	-	-	664073777777600
ERR125620	-	-	-	-	664073777777600
ERR125621	-	-	-	-	664073777777600
ERR125622	-	-	-	-	664073777777600
ERR125623	-	-	-	-	664073777777600
ERR125624	-	-	-	-	664073777777600
ERR125625	-	-	-	-	664073777777600
ERR125626	-	-	-	-	664073777777600
ERR125627	-	-	-	-	664073777777600
ERR125628	-	-	-	-	664073777777600
ERR1815538	-	South Africa	1998	-	676773677777600
ERR1815539	-	South Africa	1997	-	676573777777600
ERR1815540	-	South Africa	1997	-	676773677777600
ERR1815541	-	South Africa	1999	-	676773677777600
ERR1815542	-	South Africa	1998	-	676773677777600
ERR1815543	-	South Africa	1999	-	664073777777600
ERR1815544	-	South Africa	2003	-	676573777777600
ERR1815545	-	South Africa	1998	-	676773677777600
ERR1815546	-	South Africa	1996	-	676773677777600
ERR1815547	-	South Africa	2000	-	676773677777600
ERR1815548	-	South Africa	2000	-	656573377777600
ERR1815549	-	South Africa	1999	-	676773677777600
ERR1815550	-	South Africa	1998	-	676573777777600
ERR192035	61/02161/04	-	-	-	664073777776600
ERR192036	21/06920/04	-	-	-	664073777776600
ERR192037	21/06789/09	-	-	-	664073777776600
ERR192038	16/01917/09	-	-	-	664073777776600
ERR192039	PW5255227	-	-	-	664073777776600
ERR192040	PW5232227	-	-	-	664073777776600
ERR192041	16/03143/03	-	-	-	664073777776600
ERR192042	PW5691124	-	-	-	664073777776600
ERR192043	21/06140/05	-	-	-	664073777776600
ERR192044	16/00140/10	-	-	-	664073777776600
ERR192045	PW5311528	-	-	-	664073777776600
ERR192046	21/05747/08	-	-	-	664073777776600
ERR192047	14/00712/05	-	-	-	664073777776600
ERR192048	14/00273/08	-	-	-	664073777776600
ERR192049	16/06444/04	-	-	-	664073777776600
ERR192050	16/04423/03	-	-	-	664073777776600
ERR192051	PW54219/28	-	-	-	664073777776600
ERR192052	16/01258/10	-	-	-	664073777776600
ERR192053	PW5619324	-	-	-	664073777776600
ERR192054	PW5302626	-	-	-	664073777776600
ERR192055	22/00677/07	-	-	-	664073777776600
ERR192056	PW5448716	-	-	-	664073777776600
ERR192057	PW5411216	-	-	-	664073777776600
ERR192058	16/03106/05	-	-	-	664073777776600
ERR192059	PW5467828	-	-	-	664073777776600
ERR192060	21/05441/08	-	-	-	664073777776600
ERR192061	PW5405116	-	-	-	664073777776600
ERR192062	22/00228/11	-	-	-	664073777776600
ERR192063	16/03106/05	-	-	-	664073777776600
ERR192064	16/03915/03	-	-	-	664073777776600
ERR192065	PW5405216	-	-	-	664073777776600
ERR192066	PW54230/10	-	-	-	664073777776600
ERR192067	28/00565/07	-	-	-	664073777776600
ERR192068	16/04011/03	-	-	-	664073777776600
ERR192069	PW5311428	-	-	-	664073777776600
ERR192071	PW5459326	-	-	-	664073777776600
ERR192072	PW5459426	-	-	-	664073777776600
ERR192073	21/05474/10	-	-	-	664073777776600
ERR192074	16/06529/05	-	-	-	664073777776600
ERR192075	16/03713/05	-	-	-	664073777776600
ERR192076	22/00366/07	-	-	-	664073777776600
ERR192077	16/04422/03	-	-	-	664073777776600
ERR192078	16/02343/07	-	-	-	664073777776600
ERR192079	PW5415626	-	-	-	664073777776600
ERR192080	PW5204428	-	-	-	664073777776600
ERR192081	12/01070/08	-	-	-	664073777776600
ERR192082	16/00876/06	-	-	-	664073777776600
ERR192083	21/05451/10	-	-	-	664073777776600
ERR192084	PW5407924	-	-	-	664073777776600
ERR192085	21/00578/07	-	-	-	664073777776600
ERR192086	16/02094/05	-	-	-	664073777776600
ERR192087	PW5459326	-	-	-	664073777776600
ERR192088	PW5447916	-	-	-	664073777776600
ERR192089	PW5630424	-	-	-	664073777776600
ERR192090	16/00220/08	-	-	-	664073777776600
ERR192091	61/01017/06	-	-	-	664073777776600
ERR192092	16/00082/08	-	-	-	664073777776600
ERR192093	16/00120/07	-	-	-	664073777776600
ERR192094	21/07486/09	-	-	-	664073777776600
ERR192095	21/02792/03	-	-	-	664073777776600
ERR192096	61/02718/05	-	-	-	664073777776600
ERR192097	22/00674/07	-	-	-	664073777776600
ERR192098	14/01696/05	-	-	-	664073777776600
ERR192099	61/05150/03	-	-	-	664073777776600
ERR192100	61/05584/02	-	-	-	664073777776600
ERR192101	16/05033/04	-	-	-	664073777776600
ERR192102	16/04410/04	-	-	-	664073777776600
ERR192103	61/04182/02	-	-	-	664073777776600
ERR192104	PW5250227	-	-	-	664073777776600
ERR192105	PW5410928	-	-	-	664073777776600
ERR192106	16/02103/07	-	-	-	664073777776600
ERR192107	28/00387/08	-	-	-	664073777776600
ERR192108	PW5630521	-	-	-	664073777776600
ERR192109	21/06768/04	-	-	-	664073777776600
ERR192110	14/00177/10	-	-	-	664073777776600
ERR192111	16/02107/07	-	-	-	664073777776600
ERR192112	61/00961/02	-	-	-	664073777776600
ERR192113	28/00388/08	-	-	-	664073777776600
ERR192114	28/00386/08	-	-	-	664073777776600
ERR192115	PW5619221	-	-	-	664073777776600
ERR192116	PW5465626	-	-	-	664073777776600
ERR192117	16/06399/05	-	-	-	664073777776600
ERR192118	21/07482/09	-	-	-	664073777776600
ERR192119	16/02898/06	-	-	-	664073777776600
ERR192120	16/03830/03	-	-	-	664073777776600
ERR192121	16/04746/05	-	-	-	664073777776600
ERR192122	16/01564/05	-	-	-	664073777776600
ERR192123	21/07089/07	-	-	-	664073777776600
ERR192124	61/05583/02	-	-	-	664073777776600
ERR192125	PW56412824	-	-	-	664073777776600
ERR192126	PW5878528	-	-	-	664073777776600
ERR192127	PW5249327	-	-	-	664073777776600
ERR192128	21/01272/04	-	-	-	664073774037600
ERR192129	PW5468728	-	-	-	664073777776600
ERR2693235	-	-	-	-	676473777777600
ERR2693236	-	-	-	-	676473777777600
ERR2693240	-	-	-	-	676473777777600
ERR2693241	-	-	-	-	676473777773600
ERR2693246	-	-	-	-	676473777777600
ERR2693247	-	-	-	-	676473777777600
ERR2693248	-	-	-	-	676473777777600
ERR2693249	-	-	-	-	676473777777600
ERR2693253	-	-	-	-	676473777777600
ERR2693255	-	-	-	-	676473777777600
ERR2693256	-	-	-	-	676473777777600
ERR2815506	-	-	-	-	676773777777600
ERR2815507	-	-	-	-	676773677777400
ERR2815508	-	-	-	-	676773677777600
ERR2815509	-	-	-	-	676773677777600
ERR2815510	-	-	-	-	676773777777600
ERR2815511	-	-	-	-	676773677777400
ERR2815512	-	-	-	-	676773777777600
ERR2815513	-	-	-	-	642773777747600
ERR2815515	-	-	-	-	674073777747600
ERR2815516	-	-	-	-	676773677777600
ERR2815517	-	-	-	-	676773677777600
ERR2815519	-	-	-	-	676773777777600
ERR2815520	-	-	-	-	676773777777600
ERR2815521	-	-	-	-	676773777737600
ERR2815522	-	-	-	-	674363677777600
ERR2815523	-	-	-	-	676773777777600
ERR2815525	-	-	-	-	676773777777600
ERR2815526	-	-	-	-	676773777777600
ERR2815528	-	-	-	-	676773677777600
ERR2815529	-	-	-	-	654073777747600
ERR2815530	-	-	-	-	676773677737600
ERR2815531	-	-	-	-	676773777677600
ERR2815532	-	-	-	-	676773777777200
ERR2815533	-	-	-	-	676773777777600
ERR2815534	-	Germany	2015	Human	676753177777600
ERR2815535	-	-	-	-	676773777777600
ERR2815536	-	-	-	-	676773777777600
ERR2815537	-	-	-	-	676773677777600
ERR2815538	-	-	-	-	676773677777600
ERR2815539	-	-	-	-	674073777777200
ERR2815540	-	-	-	-	676773677747600
ERR2815541	-	Germany	2010	Human	670001777777600
ERR2815542	-	-	-	-	676773677740000
ERR2815543	-	-	-	-	676773777777600
ERR2815544	-	-	-	-	676773777736600
ERR2815545	-	-	-	-	472733375777600
ERR2815546	-	-	-	-	672773777777600
ERR2815547	-	-	-	-	674073777777600
ERR2815548	-	-	-	-	676773777777600
ERR2815549	-	-	-	-	662773077777600
ERR2815551	-	Germany	2015	Human	676761777777600
ERR2815552	-	-	-	-	602773761000200
ERR2815553	-	-	-	-	676773437777600
ERR2815554	-	-	-	-	676773777777600
ERR2815555	-	-	-	-	672773777377600
ERR2815556	-	-	-	-	614373777777600
ERR2815557	-	-	-	-	676773775777600
ERR2815558	-	-	-	-	676772357657600
ERR2815559	-	-	-	-	676673757777600
ERR2815560	-	-	-	-	676773777777600
ERR2815561	-	Germany	2012	Human	676773077777600
ERR2815562	-	-	-	-	436773677777600
ERR2815563	-	-	-	-	676773777777600
ERR2815564	-	Germany	2012	Human	676373777777600
ERR2815565	-	-	-	-	676773377777600
ERR2815566	-	-	-	-	276773677777600
ERR2815567	-	-	-	-	676773777774600
ERR2815568	-	-	-	-	676773676777600
ERR2815570	-	-	-	-	472733775777600
ERR2815571	-	-	-	-	676773677777600
ERR2815572	-	Germany	2012	Human	676773777777600
ERR2815573	-	-	-	-	676773777777600
ERR2815574	-	Germany	2010	Human	676773777777600
ERR2815575	-	-	-	-	676773677777600
ERR2815576	-	-	-	-	676773777075600
ERR2815577	-	-	-	-	676773777775600
ERR2815578	-	-	-	-	676773777777600
ERR2815579	-	-	-	-	676773677773600
ERR2815580	-	-	-	-	676773777777400
ERR2815581	-	-	-	-	472733775777600
ERR2815582	-	-	-	-	472733775777600
ERR2815583	-	-	-	-	676773677743600
ERR2815584	-	-	-	-	676773677777600
ERR2815585	-	-	-	-	676773677777600
ERR2815586	-	Germany	2012	Human	676373777777600
ERR2815587	-	-	-	-	676773677743600
ERR2815588	-	-	-	-	674073777777600
ERR2815589	-	Germany	2014	Human	676773777777600
ERR2815590	-	-	-	-	644073777777600
ERR2815591	-	-	-	-	672773777377600
ERR2815593	-	-	-	-	676773677177600
ERR2815594	-	-	-	-	676773777777600
ERR2815595	-	-	-	-	676773777777600
ERR2815596	-	-	-	-	676733777743600
ERR2815597	-	-	-	-	676773777777600
ERR2815598	-	-	-	-	616773777777600
ERR2815599	-	-	-	-	672773777377600
ERR2815600	-	-	-	-	676773677777400
ERR2815602	-	-	-	-	676773777777600
ERR2815603	-	-	-	-	674073777777600
ERR2815604	-	-	-	-	676773677777200
ERR2815605	-	-	-	-	676773677777200
ERR2815606	-	-	-	-	676773677777600
ERR2815607	-	-	-	-	676773777777600
ERR2815608	-	-	-	-	676773677677600
ERR2815609	-	-	-	-	644073777777600
ERR2815610	-	-	-	-	676773777777600
ERR2815611	-	-	-	-	262773777772600
ERR2815612	-	-	-	-	676773777777600
ERR2815613	-	-	-	-	676773777777600
ERR2815614	-	-	-	-	676773677677600
ERR564260	-	-	-	-	664073777777600
ERR564261	-	-	-	-	664073777777600
ERR564262	-	-	-	-	664073777777600
ERR564263	-	-	-	-	664073777777600
ERR564264	-	-	-	-	664073777777600
ERR564265	-	-	-	-	664073777777600
ERR564266	-	-	-	-	664073777777600
ERR564267	-	-	-	-	664073777777600
ERR564268	-	-	-	-	664073777777600
ERR564269	-	-	-	-	664073777777600
ERR564270	-	-	-	-	664073777777600
ERR564271	-	-	-	-	664073777777600
ERR564272	-	-	-	-	664073777777600
ERR564273	-	-	-	-	664073777777600
ERR564274	-	-	-	-	664073777777600
ERR564275	-	-	-	-	664073777777600
ERR564276	-	-	-	-	664073777777600
ERR564277	-	-	-	-	664073777777600
ERR564278	-	-	-	-	664073777777600
ERR564279	-	-	-	-	664073777777600
ERR564280	-	-	-	-	664073777777600
ERR564281	-	-	-	-	664073777777600
ERR564282	-	-	-	-	664073777777600
ERR564283	-	-	-	-	664073777777600
ERR564284	-	-	-	-	664073777777600
ERR564285	-	-	-	-	664073777777600
ERR564286	-	-	-	-	664073777777600
ERR564287	-	-	-	-	664073777777600
ERR564288	-	-	-	-	664073777777600
ERR564289	-	-	-	-	664073777777600
ERR564290	-	-	-	-	664073777777600
ERR564291	-	-	-	-	664073777777600
ERR564292	-	-	-	-	664073777777600
ERR564293	-	-	-	-	664073777777600
ERR564294	-	-	-	-	664073777777600
ERR564295	-	-	-	-	664073777777600
ERR564296	-	-	-	-	664073777777600
ERR564297	-	-	-	-	664073777777600
ERR564298	-	-	-	-	664073777777600
ERR564299	-	-	-	-	664073777777600
ERR564300	-	-	-	-	664073777777600
ERR564301	-	-	-	-	664073777777600
ERR564302	-	-	-	-	664073777777600
ERR564303	-	-	-	-	664073777777600
ERR564304	-	-	-	-	664073777777600
ERR564305	-	-	-	-	664073777777600
ERR564306	-	-	-	-	664073777777600
ERR564307	-	-	-	-	664073777777600
ERR564308	-	-	-	-	664073777777600
ERR564309	-	-	-	-	664073777777600
ERR564310	-	-	-	-	664073777777600
ERR564311	-	-	-	-	664073777777600
ERR564312	-	-	-	-	664073777777600
ERR564313	-	-	-	-	664073777777200
ERR564314	-	-	-	-	664073777777600
ERR564315	-	-	-	-	664073777777600
ERR564316	-	-	-	-	664073777777600
ERR564317	-	-	-	-	664073777777600
ERR564318	-	-	-	-	664073777777600
ERR564319	-	-	-	-	664073777777600
ERR564320	-	-	-	-	664073777777600
ERR564321	-	-	-	-	664073777777600
ERR564322	-	-	-	-	664073777777600
ERR564323	-	-	-	-	664073777777600
ERR564324	-	-	-	-	664073777777600
ERR564325	-	-	-	-	664073777777600
ERR564326	-	-	-	-	664073777777600
ERR564327	-	-	-	-	664073777777600
ERR564328	-	-	-	-	664073777777600
ERR564329	-	-	-	-	664073777777600
ERR564330	-	-	-	-	664073777777600
ERR564331	-	-	-	-	664073777777600
ERR564332	-	-	-	-	664073777777600
ERR564333	-	-	-	-	664033777777600
ERR564334	-	-	-	-	664073777777600
ERR564335	-	-	-	-	664073777777600
ERR564336	-	-	-	-	664073777777600
ERR564337	-	-	-	-	664073777777600
ERR564338	-	-	-	-	664073777777600
ERR564339	-	-	-	-	664073777777600
ERR564340	-	-	-	-	664073777777600
ERR564341	-	-	-	-	664073777777600
ERR564342	-	-	-	-	664073777777600
ERR564343	-	-	-	-	664073777777600
ERR564344	-	-	-	-	664073777777600
ERR564345	-	-	-	-	664073777777600
ERR564346	-	-	-	-	664073777777600
ERR564347	-	-	-	-	664073777777600
ERR564348	-	-	-	-	664073777777600
ERR564349	-	-	-	-	664073777777600
ERR564350	-	-	-	-	664073777777600
ERR564351	-	-	-	-	664073777777600
ERR564352	-	-	-	-	664073777777600
ERR564353	-	-	-	-	664073777777600
ERR564354	-	-	-	-	664073777777600
ERR564355	-	-	-	-	664073777777600
ERR564356	-	-	-	-	664073777777600
ERR564357	-	-	-	-	664073777777600
ERR564358	-	-	-	-	664073777777600
ERR564359	-	-	-	-	664073777777200
ERR564361	-	-	-	-	664073777777600
ERR564362	-	-	-	-	664073777777600
ERR564363	-	-	-	-	664073777777600
ERR564364	-	-	-	-	664073777777600
ERR564365	-	-	-	-	664033777777600
ERR564366	-	-	-	-	676573777776200
ERR564367	-	-	-	-	676573777776200
ERR564368	-	-	-	-	676573777776200
ERR564369	-	-	-	-	676573777776200
ERR564370	-	-	-	-	674573777777600
ERR564371	-	-	-	-	676573777776200
ERR564372	-	-	-	-	676573777777600
ERR564373	-	-	-	-	676572377776200
ERR564374	-	-	-	-	676573777776200
ERR564375	-	-	-	-	676573777776200
ERR564376	-	-	-	-	664073777777600
ERR564377	-	-	-	-	676573777776200
ERR564378	-	-	-	-	676573777776200
ERR564379	-	-	-	-	676573777776200
ERR564380	-	-	-	-	674573777777600
ERR564381	-	-	-	-	676573777776200
ERR564382	-	-	-	-	674573777777600
ERR564383	-	-	-	-	676573777776200
ERR564384	-	-	-	-	674573777777600
ERR564385	-	-	-	-	676573777776200
ERR564386	-	-	-	-	676573777776200
ERR564387	-	-	-	-	674573777777600
ERR564388	-	-	-	-	676573777776200
ERR564389	-	-	-	-	674573777777600
ERR564390	-	-	-	-	676573777776200
ERR564391	-	-	-	-	676573777776200
ERR564392	-	-	-	-	674573777777600
ERR564393	-	-	-	-	676573777776200
ERR564394	-	-	-	-	676573777776200
ERR564395	-	-	-	-	676573777776200
ERR564396	-	-	-	-	674573777777600
ERR564397	-	-	-	-	676573777776200
ERR564398	-	-	-	-	676573777776200
ERR564399	-	-	-	-	674573777777600
ERR564400	-	-	-	-	676573777776200
ERR564401	-	-	-	-	676573777776200
ERR564402	-	-	-	-	664073777777600
ERR564403	-	-	-	-	676573777776200
ERR564404	-	-	-	-	676573777776200
ERR564405	-	-	-	-	674573777777600
ERR564406	-	-	-	-	676573777776200
ERR564407	-	-	-	-	676573777776200
ERR564408	-	-	-	-	664073777777600
ERR564409	-	-	-	-	676573777776200
ERR564410	-	-	-	-	676573777776200
ERR564411	-	-	-	-	676573777776200
ERR564412	-	-	-	-	674573777777600
ERR564413	-	-	-	-	676573777776200
ERR564414	-	-	-	-	674573777777600
ERR564415	-	-	-	-	676573777776200
ERR564416	-	-	-	-	674573777777600
ERR564417	-	-	-	-	674573777777600
ERR564418	-	-	-	-	676573777776200
ERR564419	-	-	-	-	676573777776200
ERR564420	-	-	-	-	674573777777600
ERR564421	-	-	-	-	676573777776200
ERR564422	-	-	-	-	676573777776200
ERR564423	-	-	-	-	676573777776200
ERR564424	-	-	-	-	676573777776200
ERR564425	-	-	-	-	676573777776200
ERR564426	-	-	-	-	676573777776200
ERR564427	-	-	-	-	676573777776200
ERR564428	-	-	-	-	676573777776200
ERR564429	-	-	-	-	676573777776200
ERR564430	-	-	-	-	676573777776200
ERR564431	-	-	-	-	676573777777600
ERR564432	-	-	-	-	676573777776200
ERR564433	-	-	-	-	676573777776200
ERR564434	-	-	-	-	676573777776200
ERR564435	-	-	-	-	664073777777600
ERR564436	-	-	-	-	676573777776200
ERR564437	-	-	-	-	676573777776200
ERR564438	-	-	-	-	664073777777600
ERR564439	-	-	-	-	676573777776200
ERR564440	-	-	-	-	676573777776200
ERR564441	-	-	-	-	676573777776200
ERR564442	-	-	-	-	676573777776200
ERR564443	-	-	-	-	676573777776200
ERR564444	-	-	-	-	676573777776200
ERR564445	-	-	-	-	676573777777600
ERR564446	-	-	-	-	676573777776200
ERR564447	-	-	-	-	676573777777600
ERR564448	-	-	-	-	676573777776200
ERR564449	-	-	-	-	676573777776200
ERR841787	-	-	-	-	664073777777600
ERR841788	-	-	-	-	664073777777600
ERR841789	-	-	-	-	664073777777600
ERR841790	-	-	-	-	664073777777600
ERR841791	-	-	-	-	664073777777600
ERR841792	-	-	-	-	664073777777600
ERR841793	-	-	-	-	664073777777600
ERR841794	-	-	-	-	664073777777600
ERR841796	-	-	-	-	664073777777600
ERR841797	-	-	-	-	664073777777600
ERR841799	-	-	-	-	664073777777600
ERR841802	-	-	-	-	664073777777600
ERR841803	-	-	-	-	664073777777600
ERR841804	-	-	-	-	664073777777600
ERR841805	-	-	-	-	664073777777600
ERR841806	-	-	-	-	664073777777600
ERR841807	-	-	-	-	664073777777600
ERR841808	-	-	-	-	664073777777600
ERR841809	-	-	-	-	664073777777600
ERR841810	-	-	-	-	664073777777600
ERR841811	-	-	-	-	664073777777600
ERR841812	-	-	-	-	664073777777600
ERR841813	-	-	-	-	664073777777600
ERR841814	-	-	-	-	664073777777600
ERR841815	-	-	-	-	664073777777600
ERR841816	-	-	-	-	664073777777600
ERR841817	-	-	-	-	664073777777600
ERR841818	-	-	-	-	664073777777600
ERR841819	-	-	-	-	664073777777600
ERR841820	-	-	-	-	664073777777600
ERR841821	-	-	-	-	664073777777600
ERR841822	-	-	-	-	664073777777600
ERR841823	-	-	-	-	664073777777600
ERR841824	-	-	-	-	664073777777600
ERR841825	-	-	-	-	664073777777600
ERR841826	-	-	-	-	664073777777600
ERR841827	-	-	-	-	664073777777600
ERR841828	-	-	-	-	664073777777600
ERR841829	-	-	-	-	664073777777600
ERR841830	-	-	-	-	664073777777600
ERR841831	-	-	-	-	664073777777600
ERR841832	-	-	-	-	664073777777600
ERR841833	-	-	-	-	664073777777600
ERR841834	-	-	-	-	664073777777600
ERR841835	-	-	-	-	664073777777600
ERR841836	-	-	-	-	664073777777600
ERR841837	-	-	-	-	664073777777600
ERR841838	-	-	-	-	664073777777600
ERR841839	-	-	-	-	664073777777600
ERR841840	-	-	-	-	664073777777600
ERR841841	-	-	-	-	664073777777600
ERR841842	-	-	-	-	664073777777600
ERR841843	-	-	-	-	664073777777600
ERR841844	-	-	-	-	664073777777600
ERR841845	-	-	-	-	664073777777600
ERR841846	-	-	-	-	664073777777600
ERR841847	-	-	-	-	664073777777600
ERR841848	-	-	-	-	664073777777600
ERR841849	-	-	-	-	664073777777600
ERR841850	-	-	-	-	664073777777600
ERR841851	-	-	-	-	664073777777600
ERR841852	-	-	-	-	664073777777600
ERR841853	-	-	-	-	664073777777600
ERR841855	-	-	-	-	664073777777600
ERR841856	-	-	-	-	664073777777600
ERR841857	-	-	-	-	664073777777600
ERR841858	-	-	-	-	664073777777600
ERR841859	-	-	-	-	664073777777600
ERR841860	-	-	-	-	664073777777600
ERR841861	-	-	-	-	664073777777600
ERR841862	-	-	-	-	664073777777600
ERR841863	-	-	-	-	664073777777600
ERR841864	-	-	-	-	664073777777600
ERR841865	-	-	-	-	664073777777600
ERR841867	-	-	-	-	664073777777600
ERR841868	-	-	-	-	664073777777600
ERR841869	-	-	-	-	664073777777600
ERR841870	-	-	-	-	664073777777600
ERR841871	-	-	-	-	664073777777600
ERR841872	-	-	-	-	664073777777600
ERR841873	-	-	-	-	664073777777600
ERR841874	-	-	-	-	664073777777600
ERR841875	-	-	-	-	664073777777600
ERR841877	-	-	-	-	664073777777600
ERR841878	-	-	-	-	664073777777600
ERR841879	-	-	-	-	664073777777600
ERR841880	-	-	-	-	664073777777600
ERR841881	-	-	-	-	664073777777600
ERR841882	-	-	-	-	664073777777600
ERR841883	-	-	-	-	664073777777600
ERR841884	-	-	-	-	664073777777600
ERR841885	-	-	-	-	664073777777600
ERR841886	-	-	-	-	664073777777600
ERR841887	-	-	-	-	664073777777600
ERR841888	-	-	-	-	664073777777600
ERR841889	-	-	-	-	664073777777600
ERR841890	-	-	-	-	664073777777600
ERR841891	-	-	-	-	664073777777600
ERR841892	-	-	-	-	664073777777600
ERR841893	-	-	-	-	664073777777600
ERR841894	-	-	-	-	664073777777600
ERR841895	-	-	-	-	664073777777600
ERR841896	-	-	-	-	664073777777600
ERR841898	-	-	-	-	664073777777600
ERR841899	-	-	-	-	664073777777600
ERR841900	-	-	-	-	664073777777600
ERR841902	-	-	-	-	664073777777600
ERR841903	-	-	-	-	664073777777600
ERR841904	-	-	-	-	664073777777600
ERR841905	-	-	-	-	664073777777600
SRR1657070	-	Panama	Jul-2013	-	640013777777600
SRR1791692	00-0121	USA:WI	2000	-	666773677777600
SRR1791693	00-2684	USA:MI	2000	-	640013777777600
SRR1791694	00-3221	USA:MI	2000	-	640013777777600
SRR1791695	00-3692	USA:KS	2000	-	264073777777600
SRR1791696	00-3942	USA:MI	2000	-	640013777777600
SRR1791697	00-4177	USA:TX	2000	-	640013777777600
SRR1791698	00-5559	USA:MI	2000	-	640013777777600
SRR1791699	00-6095	USA:MI	2000	-	640013777777600
SRR1791700	01-0050	Mexico	2001	-	664033777776600
SRR1791701	01-0423	UNKNOWN	2001	-	264073777777600
SRR1791702	01-0467	Mexico	2001	-	264073777777600
SRR1791703	01-0843	Mexico	2001	-	264073777777600
SRR1791704	01-0865	Mexico	2001	-	264073777777600
SRR1791705	01-1360	Mexico	2001	-	640013777777600
SRR1791706	01-1473	Mexico	2001	-	264073777777600
SRR1791707	01-1787	USA:FL	2001	-	664073777777600
SRR1791708	01-1890	USA:SD	2001	-	666773677777600
SRR1791709	01-1920	Mexico	2001	-	264073777777600
SRR1791710	01-1951	China	2001	-	602773777767600
SRR1791712	01-1954	China	2001	-	602773777767600
SRR1791713	01-2185	UNKNOWN	2001	-	264073777777600
SRR1791714	01-2217	UNKNOWN	2001	-	676773677777600
SRR1791715	01-2374	USA:MO	2001	-	640013777777600
SRR1791716	01-2452	USA:MI	2001	-	640013777777600
SRR1791717	01-2486	UNKNOWN	2001	-	264073777777600
SRR1791718	01-2508	USA:MI	2001	-	640013777777600
SRR1791719	01-2509	USA:MI	2001	-	640013777777600
SRR1791720	01-2536	Mexico	2001	-	264073777777600
SRR1791722	01-2656	Mexico	2001	-	676773677777600
SRR1791723	01-2757	USA:CO	2001	-	076573777077600
SRR1791724	01-2934	Mexico	2001	-	264073777777600
SRR1791725	01-3176	Mexico	2001	-	264073777777600
SRR1791726	01-3240	UNKNOWN	2001	-	264073777777600
SRR1791727	01-3302	Mexico	2001	-	676573777077600
SRR1791728	01-3442	Mexico	2001	-	664073777777600
SRR1791729	01-3568	Mexico	2001	-	264073777777600
SRR1791730	01-3695	USA:MI	2001	-	240013777777600
SRR1791731	01-3872	USA:MI	2001	-	640013777777600
SRR1791732	01-3906	Mexico	2001	-	264073777777600
SRR1791734	01-4048	USA:TX	2001	-	264073777777600
SRR1791735	01-4106	Mexico	2001	-	264073777777600
SRR1791736	01-4280	USA:CO	2001	-	676773677777600
SRR1791737	01-4283	Mexico	2001	-	664073777777600
SRR1791738	01-4535	USA:MI	2001	-	640013777777600
SRR1791739	01-4577	Mexico	2001	-	664073777700600
SRR1791740	01-4726	Mexico	2001	-	200001777777600
SRR1791741	01-5127	UNKNOWN	2001	-	264073777777600
SRR1791742	01-5243	Mexico	2001	-	264072777777600
SRR1791743	01-5367	Mexico	2001	-	264073777777600
SRR1791744	01-5389	Mexico	2001	-	264073777777600
SRR1791746	01-5518	USA:KS	2001	-	640013777777600
SRR1791748	01-5640	Mexico	2001	-	264073777777600
SRR1791749	01-5647	Mexico	2001	-	264073777777600
SRR1791750	01-5648	Mexico	2001	-	264073777777600
SRR1791751	01-5694	Mexico	2001	-	640013777777600
SRR1791752	01-5745	Mexico	2001	-	664073777770600
SRR1791754	01-5950	USA:TX	2001	-	264073777763600
SRR1791755	01-6106	Mexico	2001	-	264073777777600
SRR1791756	01-6168	Mexico	2001	-	676573777077600
SRR1791757	01-6221	USA:MI	2001	-	640013777777600
SRR1791758	01-6318	Mexico	2001	-	264073777777600
SRR1791759	01-6410	Mexico	2001	-	640013777777600
SRR1791760	01-6428	Mexico	2001	-	640013377777600
SRR1791761	02-0011	Mexico	2002	-	264073777777600
SRR1791762	02-0252	Mexico	2002	-	664073777777600
SRR1791763	02-0253	Mexico	2002	-	604073777677600
SRR1791764	02-0255	UNKNOWN	2002	-	664073777777600
SRR1791765	02-0302	Mexico	2002	-	644073777700600
SRR1791766	02-0309	Mexico	2002	-	664041777777600
SRR1791767	02-0357	Mexico	2002	-	264071777777600
SRR1791768	02-0380	Canada	2002	-	666773677777600
SRR1791769	02-0419	USA:TX	2002	-	264073777777600
SRR1791770	02-0493	Mexico	2002	-	676573777777600
SRR1791771	02-0528	Mexico	2002	-	200001777777600
SRR1791772	02-0572	USA:MI	2002	-	640013777777600
SRR1791773	02-0585	Mexico	2002	-	664073777777600
SRR1791774	02-0690	UNKNOWN	2002	-	264073777777600
SRR1791775	02-0963	USA:MI	2002	-	640013777777600
SRR1791776	02-1054	USA:OR	2002	-	666773677777600
SRR1791777	02-1331	Mexico	2002	-	676573777757600
SRR1791778	02-1368	Mexico	2002	-	264073777777600
SRR1791779	02-1370	UNKNOWN	2002	-	664033777776600
SRR1791780	02-1372	USA:HI	2002	-	640013777777600
SRR1791781	02-1405	Mexico	2002	-	264073777777600
SRR1791782	02-1463	Mexico	2002	-	264073777777600
SRR1791783	02-1464	Mexico	2002	-	264073777777600
SRR1791784	02-1465	USA:MN	2002	-	656573377603600
SRR1791785	02-1531	Mexico	2002	-	664073777777600
SRR1791786	02-1559	Mexico	2002	-	264073777777600
SRR1791787	02-1561	Mexico	2002	-	264073777777600
SRR1791788	02-1579	Mexico	2002	-	664073777777600
SRR1791789	02-1589	UNKNOWN	2002	-	264073777777600
SRR1791790	02-1672	Mexico	2002	-	264073777777600
SRR1791791	02-1715	Mexico	2002	-	264073777777600
SRR1791793	02-2201	USA:TX	2002	-	676773677777600
SRR1791794	02-2284	USA:CA	2002	-	264073777777600
SRR1791795	02-2641	UNKNOWN	2002	-	676501777177600
SRR1791796	02-2680	Mexico	2002	-	264073777777600
SRR1791797	02-3019	Mexico	2002	-	676773677777600
SRR1791798	02-3096	Mexico	2002	-	264073777077600
SRR1791799	02-3165	Mexico	2002	-	640013777777600
SRR1791800	02-3168	Mexico	2002	-	640013777777600
SRR1791801	02-3276	Mexico	2002	-	676501777177600
SRR1791802	02-3307	Mexico	2002	-	676773677777600
SRR1791803	02-3376	USA:MI	2002	-	640013777777600
SRR1791804	02-3401	Mexico	2002	-	676773677777600
SRR1791805	02-3660	UNKNOWN	2002	-	640013777777600
SRR1791806	02-3790	Mexico	2002	-	264073777777600
SRR1791807	02-3815	Mexico	2002	-	640013777777600
SRR1791808	02-4170	USA:CA	2002	-	264073777777600
SRR1791809	02-4192	Mexico	2002	-	664073777777600
SRR1791810	02-4263	USA:MI	2002	-	640013777777600
SRR1791811	02-4414	Mexico	2002	-	264073777777600
SRR1791812	02-4486	USA:MI	2002	-	640013777777600
SRR1791813	02-4544	USA:CA	2002	-	264073777777600
SRR1791814	02-4556	USA:CA	2002	-	264073777777600
SRR1791815	02-4625	UNKNOWN	2002	-	264073777777600
SRR1791816	02-5008	Mexico	2002	-	676501777177600
SRR1791817	02-5042	USA:MI	2002	-	640013777777600
SRR1791818	02-5341	USA:MI	2002	-	640013777777600
SRR1791819	02-5342	USA:MI	2002	-	640013777777600
SRR1791820	02-5651	UNKNOWN	2002	-	664073777777600
SRR1791821	02-5676	UNKNOWN	2002	-	664073777777600
SRR1791822	02-5877	Mexico	2002	-	664073777777600
SRR1791823	02-5898	Mexico	2002	-	676573777060600
SRR1791824	02-5899	Mexico	2002	-	676773677777600
SRR1791825	02-5980	USA:MI	2002	-	640013777777600
SRR1791826	02-6201	Mexico	2002	-	664073777777600
SRR1791827	02-6203	UNKNOWN	2002	-	264073777777600
SRR1791828	02-6234	USA:MI	2002	-	640013777777600
SRR1791829	02-6246	Mexico	2002	-	664073777777600
SRR1791830	02-6259	USA:NM	2002	-	676773677777600
SRR1791831	02-6281	Mexico	2002	-	264073777777600
SRR1791832	02-6316	USA:CO	2002	-	666773677777600
SRR1791833	02-6426	Mexico	2002	-	264073777777600
SRR1791834	02-6427	Mexico	2002	-	664033777776600
SRR1791835	02-6429	Mexico	2002	-	264073777777600
SRR1791836	02-6430	Mexico	2002	-	264073777777600
SRR1791837	02-6431	Mexico	2002	-	264073777777600
SRR1791838	02-6570	USA:CA	2002	-	264073777777600
SRR1791839	02-6627	USA:MI	2002	-	640013777777600
SRR1791840	03-0196	USA:CA	2003	-	264073777777600
SRR1791841	03-0248	USA:NM	2003	-	676773677777600
SRR1791842	03-0280	UNKNOWN	2003	-	264072777777600
SRR1791843	03-0425	Mexico	2003	-	264073777777600
SRR1791844	03-0429	Mexico	2003	-	264072777777600
SRR1791845	03-0430	Mexico	2003	-	264072777777600
SRR1791846	03-0431	Mexico	2003	-	264072777777600
SRR1791847	03-0453	Mexico	2003	-	664073777700600
SRR1791848	03-0562	UNKNOWN	2003	-	264072777777600
SRR1791849	03-0666	USA:CA	2003	-	264073777777600
SRR1791850	03-0700	Mexico	2003	-	264073777777600
SRR1791851	03-0701	Mexico	2003	-	264073777777600
SRR1791852	03-0702	UNKNOWN	2003	-	264073777777600
SRR1791853	03-0703	Mexico	2003	-	264073777777600
SRR1791854	03-0752	USA:MI	2003	-	640013777777600
SRR1791855	03-0860	UNKNOWN	2003	-	264072777777600
SRR1791856	03-1031	USA:CA	2003	-	264073777777600
SRR1791857	03-1057	USA:MI	2003	-	640013777777600
SRR1791858	03-1438	UNKNOWN	2003	-	676773677777600
SRR1791859	03-1766	USA:TX	2003	-	640013777777600
SRR1791860	03-1852	USA:CA	2003	-	676713677777600
SRR1791861	03-1917	Mexico	2003	-	664073777777600
SRR1791862	03-1926	Mexico	2003	-	264072777777600
SRR1791863	03-2070	USA:MI	2003	-	640013777777600
SRR1791864	03-2120	Mexico	2003	-	664073777777600
SRR1791865	03-2123	Mexico	2003	-	640013377777600
SRR1791867	03-2617	USA:CA	2003	-	676713677777600
SRR1791868	03-2620	USA:CA	2003	-	676713677777600
SRR1791869	03-2622	USA:CA	2003	-	676713677777600
SRR1791871	03-2704	Mexico	2003	-	676573777777600
SRR1791872	03-2766	UNKNOWN	2003	-	664073777777600
SRR1791873	03-2859	USA:NM	2003	-	640013777777600
SRR1791874	03-2925	USA:MI	2003	-	640013777777600
SRR1791875	03-2994	USA:CA	2003	-	676713677777600
SRR1791876	03-2995	USA:CA	2003	-	676713677777600
SRR1791877	03-3339	Mexico	2003	-	264073777777600
SRR1791878	03-3568	Mexico	2003	-	676573777077600
SRR1791879	03-3701	Mexico	2003	-	264073777777600
SRR1791880	03-4006	USA:CA	2003	-	676713677777600
SRR1791881	03-4181	USA:TX	2003	-	664073777777600
SRR1791883	03-4434	Mexico	2003	-	664073777777600
SRR1791884	03-4556	UNKNOWN	2003	-	664073777700600
SRR1791885	03-5025	USA:TX	2003	-	664073777777600
SRR1791886	03-5158	Mexico	2003	-	264073777777600
SRR1791887	03-5160	Mexico	2003	-	264073777777600
SRR1791888	03-5416	USA:NM	2003	-	640013777777600
SRR1791889	03-5734	USA:HI	2003	-	640013777777600
SRR1791890	03-6018	Mexico	2003	-	264073777777600
SRR1791891	03-6196	Mexico	2003	-	676773677777600
SRR1791892	03-6776	Mexico	2003	-	264073777777600
SRR1791893	04-0105	Mexico	2004	-	264073777777600
SRR1791894	04-0563	USA:MI	2004	-	640013777777600
SRR1791895	04-0888	Mexico	2004	-	264073777777600
SRR1791896	04-0891	Mexico	2004	-	264073777777600
SRR1791897	04-0892	Mexico	2004	-	264073777777600
SRR1791898	04-1148	Mexico	2004	-	264073777777600
SRR1791900	04-1382	Mexico	2004	-	264073777777600
SRR1791901	04-1688	USA:NM	2004	-	676573777077600
SRR1791902	04-1858	USA:MI	2004	-	640013776777600
SRR1791903	04-1950	Mexico	2004	-	264073777777600
SRR1791904	04-1970	Mexico	2004	-	264073777777600
SRR1791905	04-2019	USA:AZ	2004	-	264073777777600
SRR1791906	04-2067	USA:TX	2004	-	264073777777600
SRR1791908	04-2540	USA:NM	2004	-	264073777777600
SRR1791909	04-2550	Mexico	2004	-	676773677777600
SRR1791911	04-2676	USA:CA	2004	-	676573777776600
SRR1791913	04-5090	Mexico	2004	-	676573777077600
SRR1791914	04-5337	USA:NM	2004	-	264073777777600
SRR1791915	04-5382	Mexico	2004	-	264073777777600
SRR1791916	04-5391	Mexico	2004	-	264073777777600
SRR1791917	04-5618	Mexico	2004	-	264073777777600
SRR1791918	04-5676	USA:WI	2004	-	264073777777600
SRR1791919	04-6082	USA:AZ	2004	-	264073777777600
SRR1791920	04-6310	USA:NM	2004	-	264073777777600
SRR1791921	04-6401	USA:NM	2004	-	264073777777600
SRR1791922	04-6402	USA:NM	2004	-	264073777777600
SRR1791923	04-7017	Mexico	2004	-	640013777777600
SRR1791924	04-7038	Mexico	2004	-	264073777777600
SRR1791925	04-7295	USA:MI	2004	-	640013777777600
SRR1791926	04-7366	Mexico	2004	-	676573777077600
SRR1791927	04-7553	Mexico	2004	-	664073777700600
SRR1791928	04-8012	Mexico	2004	-	664073617700600
SRR1791929	04-8158	USA:MI	2004	-	640013777777600
SRR1791930	04-8159	USA:MI	2004	-	640013777777600
SRR1791931	04-8160	USA:MI	2004	-	640013777777600
SRR1791932	04-8337	USA:NM	2004	-	264073777777600
SRR1791933	04-8419	UNKNOWN	2004	-	664073717700600
SRR1791934	04-8948	USA:AZ	2004	-	264073777777600
SRR1791935	05-10941	USA:MN	2005	-	664073377777600
SRR1791937	05-1365	Mexico	2005	-	664063777777600
SRR1791938	05-1385	Mexico	2005	-	640013777777600
SRR1791939	05-1568	Mexico	2005	-	264073777777600
SRR1791940	05-1597	USA:MI	2005	-	640013777777600
SRR1791941	05-1686	UNKNOWN	2005	-	664073777700600
SRR1791942	05-1687	Mexico	2005	-	664033777776600
SRR1791943	05-2592	Mexico	2005	-	264073777777600
SRR1791944	05-3100	USA:AZ	2005	-	264073777777600
SRR1791945	05-3214	Mexico	2005	-	664073777700600
SRR1791946	05-3852	Mexico	2005	-	676773677777600
SRR1791947	05-4040	USA:MN	2005	-	664073377777600
SRR1791948	05-4451	UNKNOWN	2005	-	264073777777600
SRR1791949	05-4707	USA:SD	2005	-	664073777700600
SRR1791950	05-4965	USA:TX	2005	-	676773677777600
SRR1791951	05-5159	UNKNOWN	2005	-	664073777777600
SRR1791952	05-5501	Mexico	2005	-	664073777700600
SRR1791953	05-5591	Mexico	2005	-	264073777777600
SRR1791954	05-5649	Mexico	2005	-	640013377777600
SRR1791955	05-5935	Mexico	2005	-	640013777777600
SRR1791956	05-6101	Mexico	2005	-	664073777700600
SRR1791957	05-6134	USA:AZ	2005	-	264073777777600
SRR1791958	05-6326	Mexico	2005	-	664073777777600
SRR1791959	05-6456	Mexico	2005	-	676773677777600
SRR1791960	05-6593	Mexico	2005	-	676773677777600
SRR1791961	05-7231	UNKNOWN	2005	-	264073777777600
SRR1791962	05-7325	Mexico	2005	-	264073777777600
SRR1791963	05-7509	UNKNOWN	2005	-	664033777776600
SRR1791964	05-7510	UNKNOWN	2005	-	664033777776600
SRR1791965	05-7512	UNKNOWN	2005	-	664033777776600
SRR1791966	05-7939	Mexico	2005	-	264073777777600
SRR1791967	05-8171	USA:MN	2005	-	664073377777600
SRR1791968	05-8434	UNKNOWN	2005	-	664033777776600
SRR1791969	05-8448	Mexico	2005	-	676773677777600
SRR1791970	05-8628	Mexico	2005	-	664073777777600
SRR1791971	05-8963	UNKNOWN	2005	-	664033777776600
SRR1791972	05-8966	UNKNOWN	2005	-	664033777776600
SRR1791973	05-9215	Mexico	2005	-	264073777777600
SRR1791974	05-9219	Mexico	2005	-	664073777777600
SRR1791975	05-9220	Mexico	2005	-	664073777777600
SRR1791976	05-9393	Mexico	2005	-	640013777777600
SRR1791977	05-9563	Mexico	2005	-	664073777777600
SRR1791978	05-9659	UNKNOWN	2005	-	664073777777600
SRR1791979	05-9937	USA:MN	2005	-	664073377777600
SRR1791980	05-9941	USA:MN	2005	-	664073377777600
SRR1791981	05-9942	USA:MN	2005	-	664073377777600
SRR1791982	05-9943	USA:MN	2005	-	664073377777600
SRR1791983	05-9945	USA:MN	2005	-	664073377777600
SRR1791984	05-9955	USA:MN	2005	-	664073377777600
SRR1791985	05-9963	USA:MN	2005	-	664073377777600
SRR1791986	06-0380	USA:MI	2006	-	640013777777600
SRR1791987	06-0661	Mexico	2006	-	664073777777600
SRR1791989	06-10752	Mexico	2006	-	264073777777600
SRR1791990	06-10883	Mexico	2006	-	264073777777600
SRR1791991	06-10884	Mexico	2006	-	264073777777600
SRR1791992	06-10886	Mexico	2006	-	264073777777600
SRR1791993	06-10887	Mexico	2006	-	264073777777600
SRR1791994	06-10984	USA:MN	2006	-	664073377777600
SRR1791995	06-1254	USA:MN	2006	-	664073377777600
SRR1791996	06-1531	USA:MN	2006	-	664073377777600
SRR1791997	06-1534	USA:MN	2006	-	664073377777600
SRR1791998	06-1754	Mexico	2006	-	664073777777600
SRR1791999	06-1787	USA:MI	2006	-	640013777777600
SRR1792000	06-1870	USA:MI	2006	-	640013777777600
SRR1792001	06-1916	Mexico	2006	-	676573777077600
SRR1792002	06-2501	USA:TX	2006	-	666773677777600
SRR1792003	06-2548	Mexico	2006	-	264073777777600
SRR1792004	06-2550	Mexico	2006	-	264073777777600
SRR1792005	06-3192	Mexico	2006	-	676773677777600
SRR1792006	06-3322	USA:MN	2006	-	664073377777600
SRR1792007	06-3345	USA:MN	2006	-	664073377777600
SRR1792008	06-3430	Mexico	2006	-	644073777700600
SRR1792009	06-3639	USA:MN	2006	-	664073377777600
SRR1792010	06-3641	USA:MN	2006	-	664073377777600
SRR1792011	06-4031	USA:MI	2006	-	640013777777600
SRR1792012	06-4043	USA:MI	2006	-	640013777777600
SRR1792013	06-4348	Mexico	2006	-	264073777777600
SRR1792014	06-4387	USA:HI	2006	-	640013777777600
SRR1792015	06-4904	Mexico	2006	-	640013777777600
SRR1792016	06-5345	Mexico	2006	-	264073777777600
SRR1792017	06-5439	UNKNOWN	2006	-	644073777700600
SRR1792018	06-5620	USA:MI	2006	-	640013777777600
SRR1792019	06-6007	USA:MI	2006	-	640013777777600
SRR1792020	06-6079	Mexico	2006	-	664073777777600
SRR1792021	06-6546	USA:MI	2006	-	640013777777600
SRR1792022	06-6566	USA:MI	2006	-	640013777777600
SRR1792023	06-6987	USA:MI	2006	-	640013777777600
SRR1792024	06-8109	USA:MI	2006	-	640013777777600
SRR1792025	06-8110	USA:MI	2006	-	640013777777600
SRR1792026	06-8427	Mexico	2006	-	264072777777600
SRR1792027	06-8471	Mexico	2006	-	676773677777600
SRR1792028	06-8591	Mexico	2006	-	640013377777600
SRR1792029	06-8716	Mexico	2006	-	264073777777600
SRR1792030	06-9163	Mexico	2006	-	264073777777600
SRR1792031	06-9164	Mexico	2006	-	264073777777600
SRR1792032	06-9383	USA:MI	2006	-	640013777777600
SRR1792033	06-9596	Mexico	2006	-	264073777777600
SRR1792034	06-9653	USA:SD	2006	-	640013777777600
SRR1792035	06-9741	Mexico	2006	-	264073777777600
SRR1792036	07-0554	Mexico	2007	-	664073777700600
SRR1792037	07-0578	USA:MI	2007	-	640013777777600
SRR1792038	07-0608	USA:MN	2007	-	664073377777600
SRR1792039	07-0676	Mexico	2007	-	264071777777600
SRR1792040	07-10012	Mexico	2007	-	264073777777600
SRR1792041	07-10613	Mexico	2007	-	676773677777600
SRR1792042	07-11952	USA:KS	2007	-	676573777077600
SRR1792043	07-1287	USA:MN	2007	-	664073377777600
SRR1792044	07-1366	USA:MN	2007	-	664073377777600
SRR1792045	07-1437	USA:OK	2007	-	676573777077600
SRR1792046	07-1682	Mexico	2007	-	076573777077600
SRR1792048	07-2555	USA:MN	2007	-	664073377777600
SRR1792049	07-3280	USA:MN	2007	-	664073377777600
SRR1792050	07-3557	USA:MI	2007	-	640013777777600
SRR1792051	07-4480	USA:CO	2007	-	664073777777600
SRR1792053	07-5123	USA:MI	2007	-	640013777777600
SRR1792054	07-5138	USA:MI	2007	-	640013777777600
SRR1792055	07-5151	USA:MI	2007	-	640013777777600
SRR1792056	07-5172	USA:MI	2007	-	640013777777600
SRR1792057	07-5173	USA:MI	2007	-	640013777777600
SRR1792058	07-5180	USA:MI	2007	-	640013777777600
SRR1792059	07-5545	USA:NM	2007	-	264073777777600
SRR1792060	07-5683	USA:CO	2007	-	664073777777600
SRR1792061	07-5776	USA:MN	2007	-	664073377777600
SRR1792062	07-5777	USA:MN	2007	-	664073377777600
SRR1792063	07-5810	Mexico	2007	-	640013777777600
SRR1792064	07-5817	Mexico	2007	-	676573777077600
SRR1792065	07-5844	Mexico	2007	-	076573777077600
SRR1792066	07-6003	Mexico	2007	-	664073777777600
SRR1792067	07-6071	USA:MN	2007	-	664073377777600
SRR1792068	07-6182	USA:SD	2007	-	400000077777600
SRR1792069	07-6884	USA:MI	2007	-	640013777777600
SRR1792070	07-6922	USA:MN	2007	-	664073377777600
SRR1792071	07-7140	Mexico	2007	-	640013777777600
SRR1792072	07-7143	Mexico	2007	-	664073777777600
SRR1792073	07-7377	Mexico	2007	-	400000077777600
SRR1792074	07-7431	Mexico	2007	-	264073777777600
SRR1792075	07-7606	USA:NM	2007	-	264073777777600
SRR1792076	07-7693	USA:MN	2007	-	664073377777600
SRR1792077	07-7940	USA:OK	2007	-	676573777077600
SRR1792078	07-8467	UNKNOWN	2007	-	664073777777600
SRR1792079	07-8626	USA:NM	2007	-	264073777777600
SRR1792080	07-8997	USA:NM	2007	-	264073777777600
SRR1792081	07-9331	USA:NM	2007	-	264073777777600
SRR1792082	07-9683	USA:NM	2007	-	264073777777600
SRR1792083	07-9684	USA:NM	2007	-	264073777777600
SRR1792084	07-9689	USA:NM	2007	-	264073777777600
SRR1792085	07-9692	USA:NM	2007	-	264073777777600
SRR1792086	07-9846	USA:NM	2007	-	264073777777600
SRR1792087	07-9879	USA:NM	2007	-	264073777777600
SRR1792088	08-0168	Mexico	2008	-	264073777777600
SRR1792089	08-0245	USA:MI	2008	-	640013777777600
SRR1792090	08-0323	USA:MN	2008	-	664073377777600
SRR1792091	08-0531	USA:NM	2008	-	264073777777600
SRR1792092	08-0532	USA:NM	2008	-	264073777777600
SRR1792093	08-0533	USA:NM	2008	-	264073777777600
SRR1792094	08-0863	USA:MN	2008	-	664073377777600
SRR1792095	08-0864	USA:MN	2008	-	664073377777600
SRR1792096	08-0954	USA:MI	2008	-	640013777775600
SRR1792097	08-1021	USA:MN	2008	-	664073377777600
SRR1792098	08-1086	USA:MI	2008	-	640013777777600
SRR1792099	08-1137	Mexico	2008	-	264073777777600
SRR1792100	08-1568	USA:MN	2008	-	664073377777600
SRR1792101	08-1587	USA:CA	2008	-	676773677777600
SRR1792102	08-1624	USA:MN	2008	-	664073377777600
SRR1792103	08-1772	USA:MN	2008	-	664073377777600
SRR1792104	08-1812	USA:MN	2008	-	664073377777600
SRR1792105	08-1897	USA:MN	2008	-	664073377777600
SRR1792106	08-1930	USA:NM	2008	-	264073777777600
SRR1792107	08-1960	USA:HI	2008	-	640013777777600
SRR1792108	08-2416	USA:CA	2008	-	676773677777600
SRR1792109	08-2429	USA:CA	2008	-	676773677777600
SRR1792110	08-2431	USA:CA	2008	-	676773677777600
SRR1792111	08-2434	USA:CA	2008	-	676773677777600
SRR1792112	08-2564	USA:MI	2008	-	640013777777600
SRR1792113	08-2614	Mexico	2008	-	264073777777600
SRR1792114	08-2629	USA:MN	2008	-	664073377777600
SRR1792115	08-2630	USA:MN	2008	-	664073377777600
SRR1792116	08-2634	USA:MN	2008	-	664073377777600
SRR1792117	08-2771	UNKNOWN	2008	-	640013777777600
SRR1792118	08-2906	Mexico	2008	-	676773677777600
SRR1792119	08-3040	USA:MN	2008	-	664073377777600
SRR1792120	08-3549	UNKNOWN	2008	-	676573777077600
SRR1792121	08-3591	USA:NE	2008	-	664073377777600
SRR1792122	08-3760	USA:TX	2008	-	676773677777600
SRR1792123	08-4363	USA:MN	2008	-	664073377777600
SRR1792124	08-4364	USA:MN	2008	-	664073377777600
SRR1792125	08-4496	UNKNOWN	2008	-	664073777700600
SRR1792126	08-4497	UNKNOWN	2008	-	664073777700600
SRR1792127	08-4512	UNKNOWN	2008	-	664073777700600
SRR1792128	08-4513	UNKNOWN	2008	-	664073777700600
SRR1792129	08-4514	UNKNOWN	2008	-	664073777700600
SRR1792130	08-4515	UNKNOWN	2008	-	664073777700600
SRR1792131	08-4516	UNKNOWN	2008	-	664073777700600
SRR1792132	08-4517	Mexico	2008	-	664073777700600
SRR1792133	08-4518	UNKNOWN	2008	-	664073777700600
SRR1792134	08-4519	UNKNOWN	2008	-	664073777700600
SRR1792135	08-4520	UNKNOWN	2008	-	664073777700600
SRR1792136	08-4521	UNKNOWN	2008	-	664073777700600
SRR1792137	08-4522	UNKNOWN	2008	-	664073777700600
SRR1792138	08-4523	UNKNOWN	2008	-	664073777700600
SRR1792139	08-4524	UNKNOWN	2008	-	664073777700600
SRR1792140	08-4558	UNKNOWN	2008	-	664073777700600
SRR1792141	08-4559	Mexico	2008	-	664073777700600
SRR1792142	08-4570	USA:MN	2008	-	664073377777600
SRR1792143	08-4576	USA:MN	2008	-	664073377777600
SRR1792144	08-4741	USA:MN	2008	-	664073377777600
SRR1792145	08-4742	USA:MN	2008	-	664073377777600
SRR1792146	08-5155	USA:HI	2008	-	640013777777600
SRR1792147	08-5176	USA:CA	2008	-	676773677777600
SRR1792148	08-5295	UNKNOWN	2008	-	264073777777600
SRR1792149	08-5416	USA:MN	2008	-	664073377777600
SRR1792150	08-5466	Mexico	2008	-	264073777777600
SRR1792151	08-5467	Mexico	2008	-	264073777777600
SRR1792152	08-5717	USA:HI	2008	-	640013777777600
SRR1792153	08-5820	UNKNOWN	2008	-	664073777700600
SRR1792154	08-6018	UNKNOWN	2008	-	664073777700600
SRR1792155	08-6489	Mexico	2008	-	676773677777600
SRR1792156	08-6606	UNKNOWN	2008	-	640013777777600
SRR1792157	08-6634	USA:HI	2008	-	640013777777600
SRR1792158	08-7119	Mexico	2008	-	264073777777600
SRR1792159	08-7446	USA:HI	2008	-	640013777777600
SRR1792160	08-8482	USA:MI	2008	-	640013777777600
SRR1792161	08-8558	USA:NY	2008	-	600673777777600
SRR1792162	08-8902	Mexico	2008	-	676573777077600
SRR1792163	09-0109	USA:IN	2009	-	666773677777600
SRR1792166	09-0573	USA:MN	2009	-	664073377777600
SRR1792167	09-0615	USA:MN	2009	-	664073377777600
SRR1792168	09-0625	USA:MN	2009	-	664073377777600
SRR1792169	09-0739	USA:ND	2009	-	264073777777600
SRR1792170	09-1465	UNKNOWN	2009	-	264073777777600
SRR1792171	09-2046	Mexico	2009	-	676773677777600
SRR1792172	09-2111	Mexico	2009	-	664073777777400
SRR1792173	09-3201	USA:SD	2009	-	666773677777600
SRR1792174	09-3257	UNKNOWN	2009	-	264073777777600
SRR1792175	09-3328	USA:CA	2009	-	676573777776600
SRR1792176	09-3330	USA:CA	2009	-	676573777776600
SRR1792177	09-3403	USA:MN	2009	-	664073377777600
SRR1792178	09-3404	USA:MN	2009	-	664073377777600
SRR1792179	09-3405	USA:MN	2009	-	664073377777600
SRR1792180	09-3407	USA:MN	2009	-	664073377777600
SRR1792181	09-3409	USA:MN	2009	-	664073377777600
SRR1792182	09-3410	USA:MN	2009	-	664073377777600
SRR1792183	09-3411	USA:MN	2009	-	664073377777600
SRR1792184	09-3461	USA:NE	2009	-	666773677777600
SRR1792185	09-3596	USA:MI	2009	-	640013777777600
SRR1792186	09-3597	USA:MI	2009	-	640013777777600
SRR1792187	09-4305	USA:MI	2009	-	640013777777600
SRR1792188	09-4483	USA:NE	2009	-	666773677777600
SRR1792189	09-4486	USA:NE	2009	-	666773677777600
SRR1792190	09-4488	USA:NE	2009	-	666773677777600
SRR1792191	09-4591	USA:MN	2009	-	664073377777600
SRR1792192	09-4592	USA:MN	2009	-	664073377777600
SRR1792193	09-5045	USA:NE	2009	-	676773677777600
SRR1792194	09-5047	USA:TX	2009	-	664073777700600
SRR1792195	09-5050	USA:TX	2009	-	664073777700600
SRR1792196	09-5187	USA:TX	2009	-	664073777700600
SRR1792197	09-5188	USA:TX	2009	-	664073777700600
SRR1792198	09-5189	USA:TX	2009	-	664073777700600
SRR1792199	09-5373	USA:MN	2009	-	664073377777600
SRR1792200	09-5427	USA:IN	2009	-	666773677777600
SRR1792201	09-5685	USA:IN	2009	-	666773677777600
SRR1792202	09-5743	UNKNOWN	2009	-	264073777777600
SRR1792203	09-5763	USA:NE	2009	-	676773677777600
SRR1792204	09-5790	USA:NE	2009	-	676773677777600
SRR1792205	09-5870	USA:IN	2009	-	666773677777600
SRR1792206	09-5872	USA:IN	2009	-	666773677777600
SRR1792207	09-5996	USA:IN	2009	-	666773677777600
SRR1792208	09-6060	USA:NE	2009	-	666773677777600
SRR1792209	09-6061	USA:NE	2009	-	666773677777600
SRR1792210	09-6064	USA:NE	2009	-	666773677777600
SRR1792211	09-6068	USA:NE	2009	-	666773677777600
SRR1792212	09-6069	USA:NE	2009	-	666773677777600
SRR1792213	09-6071	USA:NE	2009	-	666773677777600
SRR1792214	09-6072	USA:NE	2009	-	666773677777600
SRR1792215	09-6075	USA:NE	2009	-	666773677777600
SRR1792216	09-6077	USA:NE	2009	-	666773677777600
SRR1792217	09-6078	USA:NE	2009	-	666773677777600
SRR1792218	09-6080	USA:NE	2009	-	666773677777600
SRR1792219	09-6084	USA:NE	2009	-	666773677777600
SRR1792220	09-6085	USA:NE	2009	-	666773677777600
SRR1792221	09-6087	USA:NE	2009	-	666773677777600
SRR1792222	09-6108	USA:NE	2009	-	666773677777600
SRR1792223	09-6116	USA:NE	2009	-	666773677777600
SRR1792224	09-6122	USA:NE	2009	-	666773677777600
SRR1792225	09-6124	USA:NE	2009	-	666773677777600
SRR1792226	09-6125	USA:NE	2009	-	666773677777600
SRR1792227	09-6127	USA:NE	2009	-	666773677777600
SRR1792228	09-6128	USA:NE	2009	-	666773677777600
SRR1792229	09-6129	USA:NE	2009	-	666773677777600
SRR1792230	09-6130	USA:NE	2009	-	666773677777600
SRR1792231	09-6718	USA:MN	2009	-	664073377777600
SRR1792232	09-7359	USA:IN	2009	-	666773677777600
SRR1792233	09-7360	USA:IN	2009	-	666773677777600
SRR1792234	09-7361	USA:IN	2009	-	666773677777600
SRR1792235	09-7362	USA:IN	2009	-	666773677777600
SRR1792236	09-7364	USA:IN	2009	-	666773677777600
SRR1792237	09-7365	USA:IN	2009	-	666773677777600
SRR1792238	09-7366	USA:IN	2009	-	666773677777600
SRR1792239	09-7367	USA:IN	2009	-	666773677777600
SRR1792240	09-7382	USA:SD	2009	-	640013777777600
SRR1792241	09-9272	Mexico	2009	-	640013777777600
SRR1792242	09-9970	USA:MI	2009	-	640013777777600
SRR1792243	10-0327	USA:MI	2010	-	640013777777600
SRR1792244	10-1090	USA:MN	2010	-	664073377777600
SRR1792245	10-1862	Mexico	2010	-	676773677777600
SRR1792246	10-2172	USA:SD	2010	-	666773677777600
SRR1792247	10-2603	USA:SD	2010	-	666573677737600
SRR1792248	10-2758	UNKNOWN	2010	-	264073777777600
SRR1792249	10-3273	USA:SD	2010	-	666773677777600
SRR1792250	10-4190	USA:MS	2010	-	264073777777600
SRR1792251	10-4566	USA:KY	2010	-	666773677777600
SRR1792252	10-4638	USA:MI	2010	-	640013776777600
SRR1792253	10-4639	USA:MI	2010	-	640013776777600
SRR1792254	10-5035	USA:CO	2010	-	676573777077400
SRR1792255	10-5288	USA:MI	2010	-	640013777777600
SRR1792256	10-5290	USA:MI	2010	-	640013777777600
SRR1792257	10-5948	USA:MI	2010	-	640013777777600
SRR1792258	10-6148	USA:KY	2010	-	666773677777600
SRR1792259	10-6201	UNKNOWN	2010	-	676573777077600
SRR1792260	10-6807	USA:CO	2010	-	676573777077400
SRR1792261	10-7034	USA:OH	2010	-	676773677777600
SRR1792262	10-7041	USA:MI	2010	-	640013777777600
SRR1792263	10-7070	UNKNOWN	2010	-	666773677777600
SRR1792264	10-7071	UNKNOWN	2010	-	666773677777600
SRR1792265	10-7224	USA:MI	2010	-	640013777777600
SRR1792266	10-7350	USA:MI	2010	-	640013777777600
SRR1792267	10-7354	USA:MI	2010	-	640013777777600
SRR1792268	10-7911	USA:CO	2010	-	676573777077400
SRR1792269	10-8841	UNKNOWN	2010	-	664073717700600
SRR1792270	10-8952	USA:CO	2010	-	676573777077400
SRR1792271	10-8963	USA:MI	2010	-	640013777777600
SRR1792272	10-8965	USA:MI	2010	-	640013777777600
SRR1792273	11-0187	USA:CO	2011	-	676573777077400
SRR1792274	11-0719	USA:CO	2011	-	676573777077400
SRR1792275	11-0766	USA:CO	2011	-	676573777077400
SRR1792276	11-0787	USA:CO	2011	-	676573777077400
SRR1792277	11-1557	UNKNOWN	2011	-	664073777700600
SRR1792278	11-1673	USA:CO	2011	-	676573777077400
SRR1792279	11-1686	Mexico	2011	-	656573377777600
SRR1792280	11-2607	UNKNOWN	2011	-	664073777777600
SRR1792281	11-3558	Mexico	2011	-	664073777777600
SRR1792282	11-3567	USA:CA	2011	-	640013777777600
SRR1792283	11-3871	USA:IN	2011	-	664073777700600
SRR1792284	11-3877	USA:IN	2011	-	666773677777600
SRR1792285	11-4613	USA:MI	2011	-	666773677777600
SRR1792286	11-4782	Mexico	2011	-	640013777777600
SRR1792287	11-5035	UNKNOWN	2011	-	264073777777600
SRR1792288	11-5260	USA:MI	2011	-	264073777777600
SRR1792289	11-5263	USA:MI	2011	-	640013777777600
SRR1792290	11-5267	USA:MI	2011	-	640013777777600
SRR1792291	11-5424	USA:IN	2011	-	640013777777600
SRR1792292	11-5428	USA:IN	2011	-	666773677777600
SRR1792293	11-5432	USA:MI	2011	-	666773677777600
SRR1792294	11-5500	USA:IN	2011	-	640013777777600
SRR1792295	11-5501	USA:IN	2011	-	666773677777600
SRR1792296	11-5713	USA:WA	2011	-	264073777777600
SRR1792297	11-5716	USA:CA	2011	-	640013777777600
SRR1792298	11-6824	Mexico	2011	-	640013777777600
SRR1792299	11-6825	UNKNOWN	2011	-	640013777777600
SRR1792300	11-6826	Mexico	2011	-	640013777777600
SRR1792301	11-7162	Mexico	2011	-	640013777777600
SRR1792302	11-7163	Mexico	2011	-	640013777777600
SRR1792303	11-7164	UNKNOWN	2011	-	640013777777600
SRR1792304	11-7165	UNKNOWN	2011	-	640013777777600
SRR1792305	11-7341	USA:NE	2011	-	664073777700600
SRR1792306	11-7412	USA:MI	2011	-	640013777777600
SRR1792307	11-7945	Mexico	2011	-	664073777700600
SRR1792308	11-8257	UNKNOWN	2011	-	076573777077600
SRR1792309	11-8324	Mexico	2011	-	264073777777600
SRR1792310	11-9307	Mexico	2011	-	676573777077600
SRR1792311	12-0062	USA:CA	2012	-	640013777777600
SRR1792312	12-0119	USA:CA	2012	-	640013777777600
SRR1792313	12-0173	Mexico	2012	-	264073777777600
SRR1792314	12-0217	USA:CA	2012	-	640013777777600
SRR1792315	12-0221	USA:CA	2012	-	640013777777600
SRR1792316	12-0241	USA:CA	2012	-	640013777777600
SRR1792317	12-0251	USA:CA	2012	-	640013777777600
SRR1792318	12-0257	USA:CA	2012	-	640013777777600
SRR1792319	12-0560	USA:SD	2012	-	264073777777600
SRR1792320	12-0812	USA:CA	2012	-	640013777777600
SRR1792321	12-0945	USA:SD	2012	-	264073777777600
SRR1792322	12-0948	USA:SD	2012	-	264073777777600
SRR1792323	12-10087	USA:MI	2012	-	640013777777600
SRR1792324	12-10088	USA:MI	2012	-	640013777777600
SRR1792325	12-10497	USA:MI	2012	-	640013777777600
SRR1792326	12-1278	USA:CA	2012	-	640013777777600
SRR1792327	12-1601	USA:CA	2012	-	640013777777600
SRR1792328	12-1874	Mexico	2012	-	664073777700600
SRR1792329	12-2163	Mexico	2012	-	676573777077600
SRR1792330	12-2164	Mexico	2012	-	676573777077600
SRR1792331	12-2775	USA:MI	2012	-	640013777601600
SRR1792332	12-3012	USA:CA	2012	-	640013777777600
SRR1792333	12-3660	Mexico	2012	-	264073777777600
SRR1792334	12-3930	USA:TX	2012	-	664073377777600
SRR1792335	12-4617	USA:MI	2012	-	640013777777600
SRR1792336	12-4696	UNKNOWN	2012	-	264073777777600
SRR1792337	12-4832	USA:CA	2012	-	640013777777600
SRR1792338	12-5090	USA:TX	2012	-	664073377777600
SRR1792339	12-5092	USA:TX	2012	-	664073377777600
SRR1792340	12-5093	USA:TX	2012	-	664073377777600
SRR1792341	12-5094	USA:TX	2012	-	664073377777600
SRR1792342	12-5103	USA:CA	2012	-	640013777777600
SRR1792343	12-5216	Mexico	2012	-	676573777077600
SRR1792344	12-5919	USA:MI	2012	-	640013777777600
SRR1792345	12-6818	Mexico	2012	-	264073777777600
SRR1792346	12-7404	UNKNOWN	2012	-	676573777077600
SRR1792347	12-8178	Mexico	2012	-	676573777077600
SRR1792348	12-8656	USA:CA	2012	-	264073777777600
SRR1792349	12-9259	Mexico	2012	-	264073777777600
SRR1792350	12-9271	USA:TX	2012	-	640013777777600
SRR1792351	12-9603	USA:MI	2012	-	640013777777600
SRR1792352	12-9604	USA:MI	2012	-	640013777777600
SRR1792353	12-9906	Mexico	2012	-	264072777777600
SRR1792354	13-0347	Mexico	2013	-	264073777777600
SRR1792356	13-0443	Mexico	2013	-	664033774036600
SRR1792357	13-0549	Mexico	2013	-	264073777777600
SRR1792358	13-0550	Mexico	2013	-	664073777777600
SRR1792359	13-0895	USA:CA	2013	-	264073777777600
SRR1792360	13-0896	USA:CA	2013	-	264073777777600
SRR1792361	13-0899	USA:CA	2013	-	264073777777600
SRR1792362	13-0902	USA:CA	2013	-	264073777777600
SRR1792363	13-0926	Mexico	2013	-	676573777077600
SRR1792364	13-0948	USA:CA	2013	-	264073777777600
SRR1792365	13-0949	USA:CA	2013	-	264073777777600
SRR1792366	13-0953	USA:CA	2013	-	264073777777600
SRR1792367	13-0962	USA:CA	2013	-	264073777777600
SRR1792368	13-0965	USA:CA	2013	-	264073777777600
SRR1792369	13-1079	Mexico	2013	-	264073777777600
SRR1792370	13-1416	USA:MI	2013	-	640013777777600
SRR1792371	13-1575	USA:CA	2013	-	264073777777600
SRR1792372	13-1616	Mexico	2013	-	664033774036600
SRR1792373	13-1929	USA:MI	2013	-	640013777777600
SRR1792374	13-1932	USA:MI	2013	-	640013777777600
SRR1792375	13-1935	USA:MI	2013	-	640013777777600
SRR1792376	13-1936	USA:MI	2013	-	640013777777600
SRR1792377	13-1938	USA:MI	2013	-	640013777777600
SRR1792378	13-1941	USA:MI	2013	-	640013777777600
SRR1792379	13-1944	USA:MI	2013	-	640013777777600
SRR1792380	13-1947	USA:MI	2013	-	640013777777600
SRR1792381	13-1950	USA:MI	2013	-	640013777777600
SRR1792382	13-2056	USA:MI	2013	-	640013777777600
SRR1792383	13-2365	USA:MI	2013	-	640013777777600
SRR1792384	13-2442	Mexico	2013	-	264073777777600
SRR1792385	13-2518	USA:MI	2013	-	640013777777600
SRR1792386	13-2519	USA:MI	2013	-	640013777777600
SRR1792387	13-2522	USA:MI	2013	-	640013777777600
SRR1792388	13-2530	USA:MI	2013	-	640013777777600
SRR1792389	13-2531	USA:MI	2013	-	640013777777600
SRR1792390	13-2533	USA:MI	2013	-	640013777777600
SRR1792391	13-2534	USA:MI	2013	-	640013777777600
SRR1792392	13-2538	USA:MI	2013	-	640013777777600
SRR1792393	13-2540	USA:MI	2013	-	640013777777600
SRR1792394	13-2541	USA:MI	2013	-	640013777777600
SRR1792395	13-2543	USA:MI	2013	-	640013777777600
SRR1792396	13-2625	USA:MI	2013	-	640013777777600
SRR1792397	13-2642	USA:MI	2013	-	640013777777600
SRR1792398	13-2656	USA:MI	2013	-	640013777777600
SRR1792399	13-2661	USA:MI	2013	-	640013777777600
SRR1792400	13-2673	USA:MI	2013	-	640013777777600
SRR1792401	13-2691	USA:MI	2013	-	640013777777600
SRR1792402	13-2706	USA:MI	2013	-	640013777777600
SRR1792403	13-2723	USA:MI	2013	-	640013777777600
SRR1792404	13-2724	USA:MI	2013	-	640013777777600
SRR1792405	13-2730	USA:MI	2013	-	640013777777600
SRR1792406	13-2745	USA:MI	2013	-	640013777777600
SRR1792407	13-2757	USA:MI	2013	-	640013777777600
SRR1792408	13-2760	USA:MI	2013	-	640013777777600
SRR1792409	13-2821	Mexico	2013	-	676773677777600
SRR1792410	13-2822	Mexico	2013	-	676773677777600
SRR1792411	13-2826	USA:CA	2013	-	640013774003600
SRR1792412	13-2894	USA:MI	2013	-	640013777777600
SRR1792413	13-2929	USA:CA	2013	-	264073777777600
SRR1792414	13-2932	USA:CA	2013	-	264073777777600
SRR1792415	13-2934	USA:CA	2013	-	264073777777600
SRR1792416	13-2937	USA:CA	2013	-	264073777777600
SRR1792417	13-2941	USA:CA	2013	-	264073777777600
SRR1792418	13-3069	USA:MI	2013	-	640013777777600
SRR1792419	13-3073	USA:MI	2013	-	640013777777600
SRR1792420	13-3082	USA:MI	2013	-	640013777777600
SRR1792421	13-3430	UNKNOWN	2013	-	264073777777600
SRR1792422	13-3875	Mexico	2013	-	264071377777600
SRR1792423	13-3942	USA:MI	2013	-	640013777777600
SRR1792424	13-3957	USA:MI	2013	-	640013777777600
SRR1792425	13-3958	USA:MI	2013	-	640013777777600
SRR1792426	13-3959	USA:MI	2013	-	640013777777600
SRR1792427	13-3960	USA:MI	2013	-	640013777777600
SRR1792428	13-3970	USA:MI	2013	-	640013777777600
SRR1792429	13-3990	USA:ND	2013	-	664073377777600
SRR1792430	13-4228	USA:MI	2013	-	640013777777600
SRR1792431	13-4229	USA:MI	2013	-	640013777777600
SRR1792432	13-4685	UNKNOWN	2013	-	640013377777600
SRR1792433	13-4822	USA:MI	2013	-	640013777777600
SRR1792434	13-5223	USA:MI	2013	-	640013777777600
SRR1792435	13-5449	UNKNOWN	2013	-	664073777777600
SRR1792436	13-5470	USA:MI	2013	-	640013777777600
SRR1792437	13-5489	USA:MI	2013	-	640013777777600
SRR1792438	13-5712	Mexico	2013	-	676573777777600
SRR1792439	13-5783	USA:MI	2013	-	640013777777600
SRR1792440	13-6216	USA:MI	2013	-	640013777777600
SRR1792441	13-6626	Mexico	2013	-	640013777777600
SRR1792442	13-6769	USA:CA	2013	-	640013774003600
SRR1792443	13-6884	USA:TX	2013	-	640013777777600
SRR1792444	13-7000	USA:NE	2013	-	666773677777600
SRR1792445	13-7459	Mexico	2013	-	676773677777600
SRR1792446	13-7506	USA:ND	2013	-	264073777777600
SRR1792447	13-7528	Mexico	2013	-	464053777700600
SRR1792448	13-7725	USA:UT	2013	-	640013777777600
SRR1792449	13-8025	Mexico	2013	-	676773677777600
SRR1792450	13-8046	USA:ND	2013	-	264073777777600
SRR1792451	14-0065	USA:MI	2014	-	640013777777600
SRR1792452	14-0588	USA:MI	2014	-	640013777777600
SRR1792453	14-0589	USA:MI	2014	-	640013777777600
SRR1792455	14-0784	USA:WI	2014	-	640013777777600
SRR1792456	14-0926	USA:MI	2014	-	640013777777600
SRR1792457	14-1422	USA:MI	2014	-	640013777777600
SRR1792458	14-1593	USA:MI	2014	-	640013777777600
SRR1792459	14-2088	USA:MI	2014	-	640013777777600
SRR1792460	14-2089	USA:MI	2014	-	640013777777600
SRR1792461	14-2091	USA:MI	2014	-	640013777777600
SRR1792462	14-2092	USA:MI	2014	-	640013777777600
SRR1792463	14-2093	USA:MI	2014	-	640013777777600
SRR1792464	14-2111	USA:MI	2014	-	640013777777600
SRR1792465	14-2239	USA:MI	2014	-	640013777777600
SRR1792466	14-2302	USA:MI	2014	-	640013777777600
SRR1792467	14-2479	USA:MI	2014	-	640013777777600
SRR1792468	14-2480	USA:MI	2014	-	640013777777600
SRR1792469	14-2481	USA:MI	2014	-	640013777777600
SRR1792470	14-2737	USA:MI	2014	-	640013777777600
SRR1792471	14-2738	USA:MI	2014	-	640013777777600
SRR1792472	91-2198	USA:MT	1991	-	666773677777600
SRR1792473	91-2202	USA:MT	1991	-	666773677777600
SRR1792474	91-2299	USA:NY	1991	-	600673777777600
SRR1792475	91-3701	USA:CO	1991	-	666773677777600
SRR1792476	91-3706	USA:CO	1991	-	666773677777600
SRR1792477	91-4755	USA:TX	1991	-	676773677777600
SRR1792478	92-0790	USA:NY	1992	-	666773677777600
SRR1792479	92-2591	USA:NY	1992	-	600673777777600
SRR1792480	92-3043	USA:NY	1992	-	666773677777600
SRR1792481	92-3833	USA:NY	1992	-	600673777777600
SRR1792482	93-3531	USA:NY	1993	-	600673777777600
SRR1792483	94-0568	USA:MI	1994	-	640013777777600
SRR1792484	94-0704	USA:MT	1994	-	666773677777600
SRR1792485	94-1195	USA:TX	1994	-	676773777777600
SRR1792486	94-2161	USA:MT	1994	-	666773677777600
SRR1792487	94-5053	USA:VA	1994	-	676573777777600
SRR1792488	95-0059	USA:MO	1995	-	600673777777600
SRR1792489	95-2601	USA:MI	1995	-	264073777777600
SRR1792490	96-0487	USA:NM	1996	-	676773677777600
SRR1792491	96-3239	USA:TX	1996	-	676773677777600
SRR1792492	97-2051	UNKNOWN	1997	-	676773677777600
SRR1792493	97-2362	USA:VA	1997	-	600673777777600
SRR1792494	97-2516	USA:HI	1997	-	640013777777600
SRR1792495	97-3827	USA:WI	1997	-	666773677777600
SRR1792496	97-3839	USA:WI	1997	-	666773677777600
SRR1792497	98-0251	USA:MI	1998	-	640013777777600
SRR1792498	98-0858	USA:WI	1998	-	666773677777600
SRR1792499	98-1405	USA:WI	1998	-	666773677777600
SRR1792500	98-1511	USA:KS	1998	-	666773677777600
SRR1792501	98-2322	USA:MI	1998	-	640013777777600
SRR1792502	99-0380	USA:TX	1999	-	676773677777600
SRR1792503	99-1263	USA:MI	1999	-	640013777777600
SRR1792504	99-1993	USA:ND	1999	-	264073777777600
SRR1792505	99-2264	USA:WI	1999	-	666773677777600
SRR1792506	99-2900	USA:ND	1999	-	264073777777600
SRR1792507	99-3043	USA:MI	1999	-	640013777777600
SRR1792508	99-6624	USA:MI	1999	-	640013777777600
SRR1792509	99-6628	USA:MI	1999	-	640013777777600
SRR1792510	99-6631	USA:MI	1999	-	640013777777600
SRR3085259	-	Tunisia	2011	-	676773777777600
SRR3091232	not collected	USA:Michigan	20-Jul-2015	-	640013777777600
SRR3091233	not collected	USA:Michigan	26-Oct-2015	-	640013777777600
SRR3091234	not collected	USA:Michigan	20-Mar-2013	-	640013777777600
SRR3091235	not collected	USA:Michigan	30-Sep-2014	-	640013777777600
SRR3091236	not collected	USA:Michigan	30-Sep-2014	-	640013777777600
SRR3091237	not collected	USA:Michigan	30-Sep-2014	-	640013777777600
SRR3091238	not collected	USA:Michigan	30-Sep-2014	-	640013777777600
SRR3091239	not collected	USA:Michigan	30-Sep-2014	-	640013777777600
SRR3091240	not collected	USA:Michigan	30-Sep-2014	-	640013777777600
SRR3091241	not collected	USA:Michigan	30-Sep-2014	-	640013777777600
SRR3091242	not collected	USA:Michigan	30-Sep-2014	-	640013777777600
SRR3091243	not collected	USA:Michigan	30-Sep-2014	-	640013777777600
SRR3091244	not collected	USA:Michigan	01-Oct-2014	-	640013777777600
SRR3091245	not collected	USA:Michigan	30-Sep-2014	-	640013777777600
SRR3091246	not collected	USA:Michigan	01-Oct-2014	-	640013777777600
SRR3091247	not collected	USA:Michigan	01-Oct-2014	-	640013777777600
SRR3091248	not collected	USA:Michigan	01-Oct-2014	-	640013777777600
SRR3091249	not collected	USA:Michigan	01-Oct-2014	-	640013777777600
SRR3091250	not collected	USA:Michigan	01-Oct-2014	-	640013777777600
SRR3091251	not collected	USA:Michigan	01-Oct-2014	-	640013777777600
SRR3091252	not collected	USA:Michigan	01-Oct-2014	-	640013777777600
SRR3091253	not collected	USA:Michigan	01-Oct-2014	-	640013777777600
SRR3091254	not collected	USA:Michigan	01-Oct-2014	-	640013777777600
SRR3091255	not collected	USA:Michigan	22-Dec-1994	-	640013777777600
SRR3091256	not collected	USA:Michigan	not collected	-	640013777777600
SRR3091257	not collected	USA:Michigan	not collected	-	640013777777600
SRR3091258	not collected	USA:Michigan	29-May-2015	-	640013777777600
SRR3135067	not collected	not collected	not collected	-	616773777777600
SRR3135070	not collected	not collected	not collected	-	616733777777600
SRR3135072	not collected	not collected	not collected	-	656573777777600
SRR3647356	30	not applicable	not applicable	-	677773777777600
SRR4019484	not collected	USA:Oklahoma	not collected	-	676573777077600
SRR4019485	not collected	USA:Indiana	not collected	-	666773677777600
SRR4019487	not collected	USA:Michigan	not collected	-	640013777777600
SRR4019488	not collected	USA:Kentucky	not collected	-	666773677777600
SRR4019489	not collected	not collected	not collected	-	666773677777600
SRR4019490	not collected	USA:Texas	not collected	-	640013777777600
SRR4019491	not collected	USA:Montana	not collected	-	666773677777600
SRR4019492	not collected	USA:Michigan	not collected	-	640013777777600
SRR4117155	D-10-02315	France	2010-11-30	-	676773777777600
SRR5196685	D11-01601	France	8-Apr-11	-	646770077767600
SRR5216690	-	New Zealand: HARIHARI	1998	-	676573777777600
SRR5216691	-	New Zealand: GORE	1998	-	674573777777600
SRR5216692	-	New Zealand: TAUMARUNUI	1993	-	664073777777600
SRR5216693	-	New Zealand: WANGANUI	1992	-	664073777777600
SRR5216694	-	New Zealand: OPUNAKE	2009	-	676573777777600
SRR5216695	-	New Zealand: RANGIORA	2009	-	676573677776200
SRR5216696	-	New Zealand: WESTPORT	1985	-	676573777777600
SRR5216697	-	New Zealand: LOBURN	1996	-	676573777776200
SRR5216698	-	New Zealand: BALCLUTHA	1999	-	664073777777600
SRR5216699	-	New Zealand: KAIWHAKI	1988	-	664073777777600
SRR5216700	-	New Zealand: TURANGI	2004	-	664073777777600
SRR5216701	-	New Zealand: OPUNAKE	2013	-	676573777777600
SRR5216702	-	New Zealand: BULLS	2008	-	664073777777600
SRR5216703	-	New Zealand: KAIKOURA	2004	-	676573777776200
SRR5216704	-	New Zealand: BULLS	2006	-	664073777777600
SRR5216705	-	New Zealand: RANGIORA	2003	-	676573777776200
SRR5216706	-	New Zealand: TEKAUWHATA	2007	-	664073777777600
SRR5216707	-	New Zealand: NAPIER	2004	-	664073777777600
SRR5216708	-	New Zealand: GRETAVALLEY	1999	-	676573777776200
SRR5216709	-	New Zealand: TABLETOP	1989	-	664073777777600
SRR5216710	-	New Zealand: OPUNAKE	2008	-	676573777777600
SRR5216711	-	New Zealand: NORTHOTAGO	1999	-	664073777777600
SRR5216712	-	New Zealand: KAIKOURA	1999	-	676573777776200
SRR5216713	-	New Zealand: EASTTAUPO	2000	-	664073777777600
SRR5216714	-	New Zealand: RANGIORA	1993	-	676573777776200
SRR5216715	-	New Zealand: RANGATAIKI	1999	-	664073777777600
SRR5216716	-	New Zealand: WAIRAU	2008	-	676573777776200
SRR5216717	-	New Zealand: WESTPORT	2004	-	676573777777600
SRR5216718	-	New Zealand: NAPIER	2002	-	664073777777600
SRR5216719	-	New Zealand: OTUREHUA	1997	-	664073777777600
SRR5216720	-	New Zealand: TAUMARUNUI	1983	-	664073777777600
SRR5216721	-	New Zealand: BULLS	1996	-	664073777777600
SRR5216722	-	New Zealand: HAWARDEN	1992	-	676573777776200
SRR5216723	-	New Zealand: KAIKOURA	2005	-	676573777776200
SRR5216724	-	New Zealand: MILTON	1993	-	664073777777600
SRR5216725	-	New Zealand: HAWARDEN	2004	-	676573777776200
SRR5216726	-	New Zealand: KARAMEA	2007	-	676573777777600
SRR5216727	-	New Zealand: OWAKA	1985	-	664073777777600
SRR5216728	-	New Zealand: WESTPORT	2008	-	676573777777600
SRR5216729	-	New Zealand: MIKONUI	1989	-	676573777777600
SRR5216730	-	New Zealand: AHAURA	1992	-	676573777777600
SRR5216731	-	New Zealand: HOKONUI	1998	-	674573777777600
SRR5216732	-	New Zealand: BLENHEIM	1993	-	676573777776200
SRR5216733	-	New Zealand: TOPVALLEY	1993	-	676573777776200
SRR5216734	-	New Zealand: INGLEWOOD	2013	-	676573777777600
SRR5216735	-	New Zealand: KARAMEA	2002	-	676573777777600
SRR5216736	-	New Zealand: HASTINGS	2001	-	664073777777600
SRR5216737	-	New Zealand: WHATAROA	2010	-	602573777777600
SRR5216738	-	New Zealand: HAWARDEN	1991	-	676573777776200
SRR5216739	-	New Zealand: BLENHEIM	2002	-	676573777776200
SRR5216740	-	New Zealand: DANNEVIRKE	2001	-	664073777777600
SRR5216741	-	New Zealand: MILTON	1999	-	664073777777600
SRR5216742	-	New Zealand: HASTINGS	2002	-	664073777777600
SRR5216743	-	New Zealand: TAUMARUNUI	1998	-	664073777777600
SRR5216744	-	New Zealand: OTOROHANGA	2006	-	664073777777600
SRR5216745	-	New Zealand: KARAMEA	2005	-	676573777777600
SRR5216746	-	New Zealand: STATIONBF	1987	-	676573777777600
SRR5216747	-	New Zealand: CHEVIOT	1996	-	676573777776200
SRR5216748	-	New Zealand: OTOROHANGA	2006	-	664073777777600
SRR5216749	-	New Zealand: INANGAHUA	2004	-	676573777777600
SRR5216750	-	New Zealand: KAIKOURA	2008	-	676573777776200
SRR5216751	-	New Zealand: TAIHAPE	2007	-	664073777777600
SRR5216752	-	New Zealand: CULVERDEN	1993	-	676573777776200
SRR5216753	-	New Zealand: GREYMOUTH	2006	-	676573777777600
SRR5216754	-	New Zealand: GORE	2007	-	674573777777600
SRR5216755	-	New Zealand: KAIKOURA	2005	-	676573777776200
SRR5216756	-	New Zealand: KARAMEA	2005	-	676573777777600
SRR5216757	-	New Zealand: KARAMEA	2002	-	676573777777600
SRR5216758	-	New Zealand: LUMSDEN	1992	-	664073777777600
SRR5216759	-	New Zealand: OTAGO	2002	-	664073777777600
SRR5216760	-	New Zealand: CHEVIOT	2005	-	676573777776200
SRR5216761	-	New Zealand: GRETAVALLEY	1999	-	676573777776200
SRR5216762	-	New Zealand: CHEVIOTHILLS	1999	-	676573777776200
SRR5216763	-	New Zealand: OWAKA	2005	-	664073777777600
SRR5216764	-	New Zealand: OWHANGO	2005	-	664073777777600
SRR5216765	-	New Zealand: WANGAPEKAVALLEY	1994	-	676573777777600
SRR5216766	-	New Zealand: INGLEWOOD	2013	-	676573777777600
SRR5216767	-	New Zealand: TOPVALLEY	1992	-	676573777776200
SRR5216768	-	New Zealand: GORE	1999	-	674573777777600
SRR5216769	-	New Zealand: HASTINGS	2000	-	664073777777600
SRR5216770	-	New Zealand: ROSS	1989	-	676573777777600
SRR5216771	-	New Zealand: BLENHEIM	2001	-	676573777776200
SRR5216772	-	New Zealand: NAPIER	2006	-	664073777777600
SRR5216773	-	New Zealand: TAUPO	1998	-	664073777777600
SRR5216774	-	New Zealand: MILTON	1994	-	664073777777600
SRR5216775	-	New Zealand: ROSS	2007	-	676573777777600
SRR5216776	-	New Zealand: KARAMEA	2005	-	676573777777600
SRR5216777	-	New Zealand: OPUNAKE	2013	-	676573777777600
SRR5216778	-	New Zealand: KARAMEA	2013	-	676573777777600
SRR5216779	-	New Zealand: BALCLUTHA	2000	-	664073777777600
SRR5216780	-	New Zealand: OPUNAKE	2009	-	676573777777600
SRR5216781	-	New Zealand: GORE	2002	-	674573777777600
SRR5216782	-	New Zealand: TOPVALLEY	1994	-	676573777776200
SRR5216783	-	New Zealand: TEHAROTO	2003	-	664073777777600
SRR5216784	-	New Zealand: INGLEWOOD	2013	-	676573777777600
SRR5216785	-	New Zealand: KARAMEA	2002	-	676573777777600
SRR5216786	-	New Zealand: AMBERLEY	1993	-	676573777776200
SRR5216787	-	New Zealand: HASTINGS	2003	-	664073777777600
SRR5216788	-	New Zealand: HASTINGS	2002	-	664073777777600
SRR5216789	-	New Zealand: TWIZEL	1991	-	676573777777600
SRR5216790	-	New Zealand: KAIKOURA	1999	-	676573777776200
SRR5216791	-	New Zealand: HAWARDEN	2007	-	676573777776200
SRR5216792	-	New Zealand: KARAMEA	2011	-	676573777777600
SRR5216793	-	New Zealand: TAIHAPE	2007	-	664073777777600
SRR5216794	-	New Zealand: TAUPO	1998	-	664073777777600
SRR5216795	-	New Zealand: HAMILTON	1996	-	664073777777600
SRR5216796	-	New Zealand: TAUPO	2004	-	664073777777600
SRR5216797	-	New Zealand: HOKONUI	1992	-	674573777777600
SRR5216798	-	New Zealand: RANGITAIKI	2000	-	664073777777600
SRR5216799	-	New Zealand: BALCLUTHA	1998	-	664073777777600
SRR5216800	-	New Zealand: OPUNAKE	2013	-	676573777777600
SRR5216801	-	New Zealand: BLYTHEVALLEY	2005	-	676573777776200
SRR5216802	-	New Zealand: BULLS	1996	-	664073777777600
SRR5216803	-	New Zealand: AHAURA	1992	-	676573777777600
SRR5216804	-	New Zealand: DOBSON	2006	-	076573777777600
SRR5216805	-	New Zealand: NAPIER	2008	-	664073777777600
SRR5216806	-	New Zealand: TWIZEL	1997	-	676573777777600
SRR5216807	-	New Zealand: GRETAVALLEY	2009	-	676573777776200
SRR5216808	-	New Zealand: BLENHEIM	2005	-	676573777776200
SRR5216809	-	New Zealand: AKAROA	1985	-	664073777777600
SRR5216810	-	New Zealand: KARAMEA	2012	-	676573777777600
SRR5216811	-	New Zealand: BLENHEIM	2002	-	676573777776200
SRR5216812	-	New Zealand: RANGIORA	2010	-	676573777777600
SRR5216813	-	New Zealand: HOKITIKA	2007	-	676573777777600
SRR5216814	-	New Zealand: HOKONUI	2004	-	674573777777600
SRR5216815	-	New Zealand: DOBSON	2010	-	676573777777600
SRR5216816	-	New Zealand: INCHBONNIE	2011	-	676573777777600
SRR5216817	-	New Zealand: CULVERDEN	1993	-	676573777776200
SRR5216818	-	New Zealand: TOKOMARUBAY	1994	-	664073777777600
SRR5216819	-	New Zealand: GLENMORESTATION	1987	-	676573777777600
SRR5216820	-	New Zealand: ASHLEYBUFFER	2005	-	676573777776200
SRR5216821	-	New Zealand: WANGANUI	1996	-	664073777777600
SRR5216822	-	New Zealand: KARAMEA	2006	-	676573777777600
SRR5216823	-	New Zealand: GREYMOUTH	2008	-	676573777777600
SRR5216824	-	New Zealand: MOLESWORTHSTATION	2002	-	676573777776200
SRR5216825	-	New Zealand: TAIHAPE	2008	-	664073777777600
SRR5216826	-	New Zealand: KAIKOURA	2006	-	674573777776200
SRR5216827	-	New Zealand: WAIRAUVALLEY	2003	-	676573777776200
SRR5216828	-	New Zealand: HAWARDEN	2009	-	676573777776200
SRR5216829	-	New Zealand: TAIHAPE	1999	-	664073777777600
SRR5216830	-	New Zealand: TAUPO	1998	-	664073777777600
SRR5216831	-	New Zealand: MOLESWORTH	2001	-	676573777777600
SRR5216832	-	New Zealand: HAWARDEN	2008	-	676573777776200
SRR5216833	-	New Zealand: BLENHEIM	2000	-	676573777776200
SRR5216834	-	New Zealand: Kaitaia	2013	-	664073777777600
SRR5216835	-	New Zealand: TEKAUWHATA	1996	-	664073777777600
SRR5216836	-	New Zealand: MOLESWORTHSTATION	2001	-	676573777776200
SRR5216837	-	New Zealand: ASHLEY	1994	-	676573777776200
SRR5216838	-	New Zealand: PIOPIO	1998	-	664073777777600
SRR5216839	-	New Zealand: TAUPO	1998	-	664073777777600
SRR5216840	-	New Zealand: HAMILTON	1999	-	664073777777600
SRR5216841	-	New Zealand: WANAKA	1997	-	664073777777600
SRR5216842	-	New Zealand: KAIKOURA	1993	-	676573777776200
SRR5216843	-	New Zealand: AHAURA	1999	-	676573777777600
SRR5216844	-	New Zealand: BLYTHEVALLEY	2005	-	676573777776200
SRR5216845	-	New Zealand: WANGANUI	1994	-	664073777777600
SRR5216846	-	New Zealand: TURAKINA	2002	-	664073777777600
SRR5216847	-	New Zealand: NAPIER	2006	-	664073777777200
SRR5216848	-	New Zealand: TOPVALLEY	1993	-	676573777776200
SRR5216849	-	New Zealand: AMBERLEY	1992	-	676573777776200
SRR5216851	-	New Zealand: GRETAVALLEY	2009	-	676573777776200
SRR5216852	-	New Zealand: HAWARDEN	1992	-	676573777776200
SRR5216853	-	New Zealand: NAPIER	2001	-	664073777777600
SRR5216854	-	New Zealand: OWAKA	1997	-	664073777777600
SRR5216855	-	New Zealand: LITTLERIVER	1998	-	664073777777600
SRR5216856	-	New Zealand: KARAMEA	2006	-	676573777777600
SRR5216857	-	New Zealand: HOKITIKA	2010	-	676573777777600
SRR5216858	-	New Zealand: AHAURA	1999	-	676573777777600
SRR5216859	-	New Zealand: AMBERLEY	1996	-	676573777776200
SRR5216860	-	New Zealand: MT.ALGIDUS	2011	-	676573777777600
SRR5216861	-	New Zealand: TAUPO	1998	-	664073777777600
SRR5216862	-	New Zealand: CULVERDEN	2003	-	676573777776200
SRR5216863	-	New Zealand: OTOROHANGA	2009	-	664073777777600
SRR5216864	-	New Zealand: Kaitaia	2013	-	664073777777600
SRR5216865	-	New Zealand: HASTINGS	2002	-	664073777777600
SRR5216866	-	New Zealand: KARAMEA	2013	-	676573777777600
SRR5216867	-	New Zealand: TWIZEL	1991	-	676573777777600
SRR5216868	-	New Zealand: AHAURA	2008	-	676573777777600
SRR5216869	-	New Zealand: HOKITIKA	2008	-	676573777777600
SRR5216870	-	New Zealand: KARAMEA	2001	-	676573777777600
SRR5216871	-	New Zealand: SPRINGSJUNCTION	1998	-	676573777776200
SRR5216872	-	New Zealand: KUMARA	2010	-	076573777777600
SRR5216873	-	New Zealand: AHAURA	1999	-	676573777777600
SRR5216874	-	New Zealand: KARAMEA	2008	-	676573777777600
SRR5216875	-	New Zealand: TOPVALLEY	1992	-	676573777776200
SRR5216876	-	New Zealand: WANGANUI	1992	-	664073777777600
SRR5216877	-	New Zealand: WHATAROA	2009	-	676573777777600
SRR5216878	-	New Zealand: BLENHEIM	2002	-	676573777776200
SRR5216879	-	New Zealand: TARAMAKAU	2005	-	676573777777600
SRR5216880	-	New Zealand: TAIHAPE	2002	-	664073777777600
SRR5216881	-	New Zealand: TAUPO	2001	-	664073777777600
SRR5216882	-	New Zealand: EASTTAUPO	1994	-	664073777777600
SRR5216883	-	New Zealand: GORE	2001	-	674573777777600
SRR5216884	-	New Zealand: BALCLUTHA	1999	-	664073777777600
SRR5216885	-	New Zealand: CULVERDEN	1991	-	676573777776200
SRR5216886	-	New Zealand: ASHLEYBUFFER	2006	-	676573777776200
SRR5216887	-	New Zealand: Kaikohe	2013	-	664073777777600
SRR5216888	-	New Zealand: WHATAROA	1985	-	676573777777600
SRR5216889	-	New Zealand: TAIHAPE	1992	-	664073777777600
SRR5216890	-	New Zealand: MOLESWORTHSTATION	2001	-	676573777776200
SRR5216891	-	New Zealand: MILTON	1992	-	664073777777600
SRR5216892	-	New Zealand: TAUMARUNUI	1983	-	664073777777600
SRR5216893	-	New Zealand: BALCLUTHA	2002	-	664073777777600
SRR5216894	-	New Zealand: OTOROHANGA	2009	-	664073777777600
SRR5216895	-	New Zealand: KARAMEA	2012	-	676573777777600
SRR5216896	-	New Zealand: KARAMEA	2005	-	676573777777600
SRR5216897	-	New Zealand: WESTPORT	2010	-	676573777777600
SRR5216898	-	New Zealand: GREYMOUTH	2007	-	676573777777600
SRR5216899	-	New Zealand: AMBERLEY	2006	-	676573777776200
SRR5216900	-	New Zealand: HOKITIKA	2001	-	676573777777600
SRR5216901	-	New Zealand: INANGAHUA	2003	-	676573777777600
SRR5216902	-	New Zealand: HOKITIKA	2007	-	676573777777600
SRR5216903	-	New Zealand: NAPIER	1990	-	664073777777600
SRR5216904	-	New Zealand: BLENHEIM	2002	-	676572377776200
SRR5216905	-	New Zealand: DOBSON	2008	-	676573777777600
SRR5216906	-	New Zealand: MILTON	1992	-	664073777777600
SRR5216907	-	New Zealand: STATIONBF	1988	-	676573777777600
SRR5216908	-	New Zealand: NGAMATEA	2006	-	664073777777600
SRR5216909	-	New Zealand: TANGIMOANA	1997	-	664073777777600
SRR5216910	-	New Zealand: HALDONSTATION	1988	-	664033777777600
SRR5216911	-	New Zealand: HIMATANGI	1998	-	664073777777600
SRR5216912	-	New Zealand: HATEPE	2011	-	664073777777600
SRR5216913	-	New Zealand: TAIHAPE	2005	-	664073777777200
SRR5216914	-	New Zealand: GORE	1994	-	674573777777600
SRR5216915	-	New Zealand: OPUNAKE	2009	-	676573777777600
SRR5216916	-	New Zealand: PALMERSTONNORTH	1995	-	664073777777600
SRR5216917	-	New Zealand: AHAURA	1999	-	676573777777600
SRR5216918	-	New Zealand: DOBSON	2007	-	676573777776200
SRR5216919	-	New Zealand: WESTLAND	2007	-	676573777777600
SRR5216920	-	New Zealand: STATIONH	1992	-	676573777777600
SRR5216921	-	New Zealand: RANGIORA	1998	-	676573777776200
SRR5216922	-	New Zealand: KARAMEA	2006	-	676573777777600
SRR5216923	-	New Zealand: BULLS	2005	-	664073777777600
SRR5216924	-	New Zealand: KARAMEA	2011	-	676573777777600
SRR5216925	-	New Zealand: KAIKOURA	2006	-	676573777776200
SRR5216926	-	New Zealand: TOKOMARUBAY	1996	-	664073777777600
SRR5216927	-	New Zealand: BLENHEIM	2001	-	676573777776200
SRR5216928	-	New Zealand: OWAKA	1997	-	664073777777600
SRR5216929	-	New Zealand: GORE	2004	-	674573777777600
SRR5216930	-	New Zealand: INANGAHUA	2004	-	676573777777600
SRR5216931	-	New Zealand: AHAURA	2008	-	676573777777600
SRR5216932	-	New Zealand: WHATAROA	2004	-	676573777777600
SRR5216933	-	New Zealand: KAIKOURA	2007	-	676573777776200
SRR5216934	-	New Zealand: GORE	2002	-	674573777777600
SRR5216935	-	New Zealand: INGLEWOOD	2013	-	676573777777600
SRR5216936	-	New Zealand: GORE	1997	-	674573777777600
SRR5216937	-	New Zealand: HALDONSTATION	1987	-	664073777777600
SRR5216938	-	New Zealand: KAIKOURA	2005	-	676573777776200
SRR5216939	-	New Zealand: HAWARDEN	2005	-	676573777776200
SRR5216940	-	New Zealand: HASTINGS	2002	-	664073777777600
SRR5216941	-	New Zealand: PIOPIO	1999	-	664073777777600
SRR5216942	-	New Zealand: KARAMEA	2005	-	676573777777600
SRR5216943	-	New Zealand: DANNEVIRKE	2001	-	664073777777600
SRR5216944	-	New Zealand: AMBERLEY	1995	-	676573777776200
SRR5216945	-	New Zealand: AHAURA	1992	-	676573777777600
SRR5216946	-	New Zealand: ASHLEYBUFFER	2006	-	676573777776200
SRR5216947	-	New Zealand: GORE	2000	-	674573777777600
SRR5216948	-	New Zealand: NEWPLYMOUTH	2013	-	676573777777600
SRR5216949	-	New Zealand: GORE	2003	-	674573777777600
SRR5216950	-	New Zealand: KAIKOURA	2008	-	676573777776200
SRR5216951	-	New Zealand: BULLER	1984	-	676573777777600
SRR5216952	-	New Zealand: TAUMARUNUI	1984	-	664073777777600
SRR5216953	-	New Zealand: ROSS	1989	-	676573777777600
SRR5216954	-	New Zealand: LAKETEKAPO	1992	-	664033777777600
SRR5216955	-	New Zealand: KOKATAHI	2003	-	676573777777600
SRR5216956	-	New Zealand: GISBORNE	1995	-	664073777777600
SRR5216957	-	New Zealand: HARWARDEN	2006	-	676573777776200
SRR5216958	-	New Zealand: CLYDE	1993	-	664073777777600
SRR5216959	-	New Zealand: TEHAROTO	2003	-	664073777777600
SRR5216960	-	New Zealand: KUMARA	1982	-	676573777777600
SRR5216961	-	New Zealand: GORE	1995	-	674573777777600
SRR5216962	-	New Zealand: BLENHEIM	2000	-	676573777776200
SRR5216963	-	New Zealand: HOKITIKA	2006	-	676573777777600
SRR5216964	-	New Zealand: WESTPORT	1984	-	676573777777600
SRR5216965	-	New Zealand: EASTTAUPO	1994	-	664073777777600
SRR5216966	-	New Zealand: WANGANUI	1998	-	664073777777600
SRR5216967	-	New Zealand: WINTON	1993	-	674573777777600
SRR5216968	-	New Zealand: LITTLEWANGANUI	2010	-	676573777777600
SRR5216969	-	New Zealand: OPUNAKE	2013	-	676573777777600
SRR5216970	-	New Zealand: MILTON	2002	-	664073777777600
SRR5216971	-	New Zealand: AMBERLEYHILLS	2005	-	676573777776200
SRR5216972	-	New Zealand: GREYMOUTH	1985	-	676573777777600
SRR5216973	-	New Zealand: AHAURA	1983	-	676573777777600
SRR5216974	-	New Zealand: FALLSCREEK	1984	-	676573777777600
SRR5216975	-	New Zealand: BLENHEIM	2005	-	676573777776200
SRR5216976	-	New Zealand: TAUMARUNUI	1984	-	664073777777600
SRR5216977	-	New Zealand: KUMARA	2009	-	676573777777600
SRR5216978	-	New Zealand: WANAKA	2001	-	664073777777600
SRR5216979	-	New Zealand: CURRAGHMORE	1985	-	664073777777600
SRR5216980	-	New Zealand: PIOPIO	1997	-	664073777777600
SRR5216981	-	New Zealand: BULLS	1997	-	664073777777600
SRR5216982	-	New Zealand: Kaitaia	2013	-	664073777777600
SRR5216983	-	New Zealand: NGAMATEA	2003	-	664073777777600
SRR5216984	-	New Zealand: GREYMOUTH	1983	-	676573777777600
SRR5216985	-	New Zealand: HOKITIKA	2009	-	676573777777600
SRR5382721	MbURU-001	Uruguay: San Jose	2014	-	640013777777600
SRR5430090	MbURU-003	Uruguay: Florida	2015	-	640013777777600
SRR5430091	MbURU-004	Uruguay: Canelones	2015	-	664073777776600
SRR5430098	MbURU-005	Uruguay: Florida	2014	-	640013777777600
SRR5430569	MbURU-002	Uruguay: Rocha	2008	-	676573777777600
SRR5430746	MbURU-006	Uruguay: Florida	2014	-	664073776777600
SRR5430747	MbURU-007	Uruguay: Canelones	2014	-	676573777777600
SRR5430748	MbURU-008	Uruguay: Colonia	2015	-	664061175576400
SRR5430749	MbURU-009	Uruguay: Durazno	2015	-	664073777776600
SRR5430750	MbURU-010	Uruguay: Lavalleja	2014	-	676573777777600
SRR5431711	MbURU-011	Uruguay: Canelones	2015	-	664073777776600
SRR5431719	MbURU-013	Uruguay: Rio Negro	1998	-	664073777776600
SRR5431721	MbURU-015	Uruguay: Colonia	2015	-	664073777776600
SRR5431730	MbURU-016	Uruguay: Flores	2015	-	640013777777600
SRR5431732	MbURU-017	Uruguay: Florida	2015	-	676573777777600
SRR5431790	MbURU-018	Uruguay: Rocha	2015	-	676573777777600
SRR5431791	MbURU-019	Uruguay: Florida	2010	-	640013777777600
SRR5431793	MbURU-021	Uruguay: Colonia	2010	-	664073777776600
SRR5431794	MbURU-021	Uruguay: Colonia	2010	-	664073777777600
SRR5431795	MbURU-023	Uruguay: Canelones	2005	-	664073777776600
SRR5485728	not collected	USA	not collected	-	676773777777600
SRR5485729	not collected	USA:Michigan	not collected	-	676773777777600
SRR5486071	not collected	Ethiopia	not collected	-	616773757777600
SRR5486072	not collected	Ethiopia	not collected	-	616773757777600
SRR5486073	not collected	Eritrea	not collected	-	616773777777600
SRR5486074	not collected	Eritrea	not collected	-	676773777777600
SRR5486075	not collected	Eritrea	not collected	-	616773777777600
SRR5486077	not collected	Eritrea	not collected	-	676773777777600
SRR5486078	not collected	Eritrea	not collected	-	676773777777600
SRR5486079	not collected	Eritrea	not collected	-	676773777777600
SRR5486082	not collected	Eritrea	not collected	-	676773777777600
SRR5486084	not collected	Eritrea	not collected	-	676773777777600
SRR5486087	not collected	Spain	not collected	-	676773777777600
SRR5486088	not collected	Spain	not collected	-	676773777777600
SRR5486089	not collected	Spain	not collected	-	676773777773600
SRR5486090	not collected	Spain	not collected	-	676773777773600
SRR5486091	not collected	Spain	not collected	-	676773777773600
SRR5486092	not collected	Spain	not collected	-	676773777773600
SRR5486093	not collected	Spain	not collected	-	676773777773600
SRR5657358	not applicable	Mexico: Baja California,Ensenada	2015	-	676713677777600
SRR5657359	not applicable	Mexico: Baja California,Ensenada	2015	-	676713677777600
SRR5657360	not applicable	Mexico:Baja California,Tijuana	2015	-	640013777777600
SRR5657361	not applicable	Mexico:Baja California,Tijuana	2015	-	676573777776600
SRR5657362	not applicable	Mexico:Baja California,Tijuana	2015	-	640013777777600
SRR5657363	not applicable	Mexico:Baja California,Tijuana	2015	-	640012377777600
SRR5657364	not applicable	Mexico:Baja California,Tijuana	2015	-	640013777777600
SRR5657365	not applicable	Mexico:Baja California,Tijuana	2015	-	640013777777600
SRR5657366	not applicable	Mexico:Baja California,Tijuana	2015	-	640013777777600
SRR5657367	not applicable	Mexico:Baja California,Tijuana	2015	-	640013377777600
SRR5657368	not applicable	Mexico:Baja California,Tijuana	2015	-	640013777777600
SRR5657369	not applicable	Mexico:Baja California,Tijuana	2015	-	640013777777600
SRR5657370	not applicable	Mexico: Baja California,Ensenada	2015	-	640013377777600
SRR5657371	not applicable	Mexico: Baja California,Ensenada	2015	-	640013377777600
SRR5657372	not applicable	Mexico: Baja California,Ensenada	2015	-	640013377777600
SRR5657373	not applicable	Mexico: Baja California,Ensenada	2015	-	640013377777600
SRR5657374	not applicable	Mexico: Baja California,Ensenada	2015	-	640013377777600
SRR5657375	not applicable	Mexico: Baja California,Ensenada	2015	-	640013777777600
SRR5657376	not applicable	Mexico:Baja California,Tijuana	2015	-	640013777777600
SRR5657377	not applicable	Mexico:Baja California,Tijuana	2015	-	640013777777600
SRR5657378	not applicable	Mexico: Baja California,Ensenada	2015	-	640013777777600
SRR5657379	not applicable	Mexico:Baja California,Tijuana	2015	-	640013777777600
SRR5657380	not applicable	Mexico:Baja California,Tijuana	2015	-	640013377777600
SRR5657381	not applicable	Mexico:Baja California,Tijuana	2015	-	640013777777600
SRR5657382	not applicable	Mexico:Baja California,Tijuana	2015	-	640013777777600
SRR5657383	not applicable	Mexico:Baja California,Tijuana	2015	-	640013777777600
SRR5657384	not applicable	Mexico:Baja California,Tijuana	2015	-	640013777777600
SRR5657385	not applicable	Mexico:Baja California,Tijuana	2015	-	640013777777600
SRR5657386	not applicable	Mexico:Baja California,Tijuana	2015	-	640013777777600
SRR5657387	not applicable	Mexico: Baja California,Ensenada	2015	-	640013777777600
SRR5657388	not applicable	Mexico: Baja California,Ensenada	2015	-	640013777777600
SRR5657389	not applicable	Mexico: Baja California,Ensenada	2015	-	640013777777600
SRR5657390	not applicable	Mexico: Baja California,Mexicali	2015	-	676573777077600
SRR5657391	not applicable	Mexico: Baja California,Mexicali	2015	-	676573777077600
SRR5657392	not applicable	Mexico: Baja California,Mexicali	2015	-	640013777777600
SRR5657393	not applicable	Mexico: Baja California,Mexicali	2015	-	640013777777600
SRR5657394	not applicable	Mexico: Baja California,Mexicali	2015	-	664073777777600
SRR5657395	not applicable	Mexico: Baja California,Mexicali	2015	-	640013777777600
SRR5657396	not applicable	Mexico: Baja California,Mexicali	2015	-	640013777777600
SRR5657397	not applicable	Mexico: Baja California,Mexicali	2015	-	640013777777600
SRR5657398	not applicable	Mexico: Baja California,Mexicali	2015	-	640013777777600
SRR5657399	not applicable	Mexico: Baja California,Mexicali	2015	-	640013377777600
SRR5657400	not applicable	Mexico:Baja California,Tecate	2011	-	640013377777600
SRR5657401	not applicable	Mexico:Baja California,Ensenada	2012	-	640013777777600
SRR5657402	not applicable	Mexico: Baja California,Ensenada	2015	-	640013777777600
SRR5657403	not applicable	Mexico:Baja California,Tijuana	2015	-	640013377777600
SRR5657404	not applicable	Mexico:Baja California,Tijuana	2015	-	640013377777600
SRR5657405	not applicable	Mexico:Baja California,Tijuana	2015	-	640013777777600
SRR5657406	not applicable	Mexico:Baja California,Tijuana	2015	-	640013377777600
SRR5657407	not applicable	Mexico:Baja California,Tijuana	2015	-	640013777777600
SRR5657408	not applicable	Mexico:Baja California,Tijuana	2011	-	640013777777600
SRR5657409	not applicable	Mexico:Baja California,Tecate	2011	-	640013777777600
SRR5657410	not applicable	Mexico:Baja California,Tijuana	2011	-	640013777777600
SRR5657411	not applicable	Mexico: Baja California,Ensenada	2015	-	640013377777600
SRR5657412	not applicable	Mexico: Baja California,Ensenada	2015	-	640013377777600
SRR5657413	not applicable	Mexico: Baja California,Ensenada	2015	-	640013777777600
SRR5657414	not applicable	Mexico: Baja California,Ensenada	2015	-	640013377777600
SRR5657415	not applicable	Mexico: Baja California,Ensenada	2015	-	640013377777600
SRR5657416	not applicable	Mexico: Baja California,Ensenada	2015	-	640013777777600
SRR5657417	not applicable	Mexico: Baja California,Ensenada	2015	-	640013777777600
SRR5657418	not applicable	Mexico: Baja California,Mexicali	2015	-	264071777777600
SRR5657419	not applicable	Mexico: Baja California,Mexicali	2015	-	640013777777600
SRR5657420	not applicable	Mexico: Baja California,Mexicali	2015	-	640013777777600
SRR5657421	not applicable	Mexico: Baja California,Mexicali	2015	-	640013377777600
SRR5657422	not applicable	Mexico: Baja California,Mexicali	2015	-	640013377777600
SRR5657423	not applicable	Mexico: Baja California,Mexicali	2015	-	640013377777600
SRR5657424	not applicable	Mexico: Baja California,Ensenada	2015	-	640013777777600
SRR5657425	not applicable	Mexico: Baja California,Mexicali	2015	-	640013777777600
SRR5657426	not applicable	Mexico: Baja California,Ensenada	2015	-	640013377777600
SRR5657427	not applicable	Mexico: Baja California,Ensenada	2015	-	640013777777600
SRR5657428	not applicable	Mexico:Baja California,Tijuana	2015	-	640013377777600
SRR5657429	not applicable	Mexico:Baja California,Tijuana	2015	-	640013777777600
SRR5657430	not applicable	Mexico:Baja California,Tijuana	2015	-	640013777777600
SRR5657431	not applicable	Mexico:Baja California,Tijuana	2015	-	640013377777600
SRR5657432	not applicable	Mexico:Baja California,Tijuana	2015	-	640013777777600
SRR5657433	not applicable	Mexico:Baja California,Tijuana	2015	-	640013777777600
SRR5657434	not applicable	Mexico:Baja California,Tijuana	2015	-	640013777777600
SRR5657435	not applicable	Mexico:Baja California,Tijuana	2015	-	640013777777600
SRR5657436	not applicable	Mexico:Baja California,Tijuana	2015	-	640013777777600
SRR5657437	not applicable	Mexico:Baja California,Tijuana	2015	-	640013777777600
SRR5657438	not applicable	Mexico: Baja California,Ensenada	2015	-	640013777777600
SRR5657439	not applicable	Mexico: Baja California,Ensenada	2015	-	640013777777600
SRR5657440	not applicable	Mexico: Baja California,Mexicali	2015	-	640013777777600
SRR5657441	not applicable	Mexico: Baja California,Mexicali	2015	-	640013777777600
SRR5657442	not applicable	Mexico: Baja California,Mexicali	2015	-	640013777777600
SRR5657443	not applicable	Mexico: Baja California,Mexicali	2015	-	640013777777600
SRR5657444	not applicable	Mexico: Baja California,Mexicali	2015	-	640013777777600
SRR5657445	not applicable	Mexico: Baja California,Mexicali	2015	-	640013777777600
SRR5657446	not applicable	Mexico: Baja California,Mexicali	2015	-	640013777777600
SRR5657447	not applicable	Mexico: Baja California,Mexicali	2015	-	640013777777600
SRR5657448	not applicable	Mexico: Baja California,Mexicali	2015	-	640013377777600
SRR5657449	not applicable	Mexico: Baja California,Mexicali	2015	-	640013377777600
SRR5657450	not applicable	Mexico: Baja California,Ensenada	2015	-	640013377777600
SRR5657451	not applicable	Mexico: Baja California,Ensenada	2015	-	640013777777600
SRR5657452	not applicable	Mexico: Baja California,Ensenada	2015	-	640013777777600
SRR5657453	not applicable	Mexico: Baja California,Ensenada	2015	-	640013377777600
SRR5657454	not applicable	Mexico: Baja California,Ensenada	2015	-	640013377777600
SRR5657455	not applicable	Mexico: Baja California,Ensenada	2015	-	640013377777600
SRR5657456	not applicable	Mexico: Baja California,Ensenada	2015	-	640013377777600
SRR5657457	not applicable	Mexico: Baja California,Ensenada	2015	-	640013777777600
SRR5657458	not applicable	Mexico: Baja California,Ensenada	2015	-	640013777777600
SRR5657459	not applicable	Mexico: Baja California,Ensenada	2015	-	640013777777600
SRR5657460	not applicable	Mexico: Baja California,Ensenada	2015	-	640013377777600
SRR5657461	not applicable	Mexico: Baja California,Ensenada	2015	-	640013777777600
SRR5657462	not applicable	Mexico: Baja California,Ensenada	2015	-	640013777777600
SRR5657463	not applicable	Mexico: Baja California,Ensenada	2015	-	640013777777600
SRR5657464	not applicable	Mexico:Baja California,Tijuana	2013	-	640013777777600
SRR5657465	not applicable	Mexico:Baja California,Tijuana	2013	-	640013377777600
SRR5657466	not applicable	Mexico: Baja California,Ensenada	2015	-	640013777777600
SRR5657467	not applicable	Mexico: Baja California,Ensenada	2015	-	640013377777600
SRR5657468	not applicable	Mexico: Baja California,Ensenada	2015	-	640013777777600
SRR5657469	not applicable	Mexico: Baja California,Ensenada	2015	-	640013777777600
SRR5657470	not applicable	Mexico: Baja California,Ensenada	2015	-	640013777777600
SRR5657471	not applicable	Mexico: Baja California,Ensenada	2015	-	640013377777600
SRR5657472	not applicable	Mexico: Baja California,Ensenada	2015	-	640013377777600
SRR5657473	not applicable	Mexico: Baja California,Ensenada	2015	-	640013777777600
SRR5657474	not applicable	Mexico: Baja California,Ensenada	2015	-	640013777777600
SRR5657475	not applicable	Mexico: Baja California,Ensenada	2015	-	640013777777600
SRR5657476	not applicable	Mexico: Baja California,Ensenada	2015	-	640013777777600
SRR5657477	not applicable	Mexico:Baja California,Tijuana	2012	-	640013377777600
SRR5657478	not applicable	Mexico:Baja California,Tijuana	2012	-	640013377777600
SRR5657479	not applicable	Mexico:Baja California,Rosarito	2012	-	640013777777600
SRR5657480	not applicable	Mexico:Baja California,Tijuana	2012	-	640013777777600
SRR5657481	not applicable	Mexico:Baja California,Tijuana	2012	-	640013777777600
SRR5657482	not applicable	Mexico:Baja California,Tijuana	2012	-	640013777777600
SRR5657483	not applicable	Mexico:Baja California,Tijuana	2012	-	664073777700600
SRR5657484	not applicable	Mexico:Baja California,Tijuana	2012	-	640013777777600
SRR5657485	not applicable	Mexico:Baja California,Tijuana	2012	-	640013777777600
SRR5657486	not applicable	Mexico:Baja California,Tijuana	2012	-	640013377777600
SRR5657487	not applicable	Mexico: Baja California,Ensenada	2015	-	640013777777600
SRR5657489	not applicable	Mexico:Baja California,Tijuana	2015	-	640013777777600
SRR5657490	not applicable	Mexico:Baja California,Tijuana	2015	-	640013777777600
SRR5657492	not applicable	Mexico:Baja California,Tijuana	2015	-	640013377777600
SRR5657493	not applicable	Mexico:Baja California,Tijuana	2015	-	640013777777600
SRR5657494	not applicable	Mexico:Baja California,Tijuana	2015	-	640013777777600
SRR5657496	not applicable	Mexico:Baja California,Tijuana	2015	-	640013377777600
SRR5657497	not applicable	Mexico:Baja California,Tijuana	2015	-	640013777777600
SRR5657498	not applicable	Mexico: Baja California,Ensenada	2015	-	640013377777600
SRR5657499	not applicable	Mexico: Baja California,Ensenada	2015	-	640013377777600
SRR5657500	not applicable	Mexico: Baja California,Ensenada	2015	-	640013777777600
SRR5657501	not applicable	Mexico: Baja California,Ensenada	2015	-	640013377777600
SRR5657502	not applicable	Mexico: Baja California,Ensenada	2015	-	640013377777600
SRR5657503	not applicable	Mexico: Baja California,Ensenada	2015	-	640013377777600
SRR5657504	not applicable	Mexico: Baja California,Ensenada	2015	-	640013777774000
SRR5657505	not applicable	Mexico: Baja California,Ensenada	2015	-	640013777777600
SRR5657506	not applicable	Mexico: Baja California,Ensenada	2015	-	640013377777600
SRR5657507	not applicable	Mexico: Baja California,Ensenada	2015	-	640013377777600
SRR5657508	not applicable	Mexico: Baja California,Ensenada	2015	-	640013377777600
SRR5657509	not applicable	Mexico: Baja California,Ensenada	2015	-	640013777777600
SRR5657510	not applicable	Mexico: Baja California,Ensenada	2015	-	640013777777600
SRR5657511	not applicable	Mexico: Baja California,Ensenada	2015	-	640013777777600
SRR5657512	not applicable	Mexico: Baja California,Ensenada	2015	-	406713677777600
SRR5657513	not applicable	Mexico: Baja California,Ensenada	2015	-	676713677777600
SRR5657514	not applicable	Mexico:Baja California,Tijuana	2015	-	640013377777600
SRR5657515	not applicable	Mexico:Baja California,Tecate	2015	-	640013377777600
SRR5657516	not applicable	Mexico: Baja California,Ensenada	2015	-	640013777777600
SRR5657517	not applicable	Mexico: Baja California,Ensenada	2015	-	640013777777600
SRR5657518	not applicable	Mexico:Baja California,Tijuana	2015	-	664073777700600
SRR5657519	not applicable	Mexico:Baja California,Tijuana	2015	-	640013377777600
SRR5657520	not applicable	Mexico: Baja California,Ensenada	2015	-	640013777777600
SRR5657521	not applicable	Mexico: Baja California,Ensenada	2015	-	676573777776600
SRR5657522	not applicable	Mexico: Baja California,Ensenada	2015	-	640013377777600
SRR5657523	not applicable	Mexico: Baja California,Ensenada	2015	-	640013377777600
SRR5657524	not applicable	Mexico: Baja California,Ensenada	2015	-	640013777777600
SRR5657525	not applicable	Mexico: Baja California,Ensenada	2015	-	640013777777600
SRR5657526	not applicable	Mexico: Baja California,Ensenada	2015	-	640013777777600
SRR5657527	not applicable	Mexico: Baja California,Ensenada	2015	-	640013777777600
SRR5657528	not applicable	Mexico: Baja California,Ensenada	2015	-	640013777777600
SRR5657529	not applicable	Mexico: Baja California,Ensenada	2015	-	640013777777600
SRR5817668	not collected	USA:MIchigan	not collected	-	640013777777600
SRR5817669	not collected	USA:MIchigan	not collected	-	640013777777600
SRR5817670	not collected	USA:MIchigan	not collected	-	640013777777600
SRR5817671	not collected	USA:MIchigan	not collected	-	640013777777600
SRR5817672	not collected	USA:MIchigan	not collected	-	640013777777600
SRR5817673	not collected	USA:MIchigan	not collected	-	640013777777600
SRR5817674	not collected	USA:MIchigan	not collected	-	640013777777600
SRR5817675	not collected	USA:MIchigan	not collected	-	640013777777600
SRR5817676	not collected	USA:MIchigan	not collected	-	640013777777600
SRR5817677	not collected	USA:MIchigan	not collected	-	640013777777600
SRR5817678	not collected	USA:MIchigan	not collected	-	640013777777600
SRR5817679	not collected	USA:MIchigan	not collected	-	640013777777600
SRR5817680	not collected	USA:MIchigan	not collected	-	640013777777600
SRR5817681	not collected	USA:MIchigan	not collected	-	640013777777600
SRR5817682	not collected	USA:MIchigan	not collected	-	640013777777600
SRR5817683	not collected	USA:MIchigan	not collected	-	640013777777600
SRR5817684	not collected	USA:MIchigan	not collected	-	640013777777600
SRR5817685	not collected	USA:MIchigan	not collected	-	640013777777600
SRR5817686	not collected	USA:MIchigan	not collected	-	640013777777600
SRR5817687	not collected	USA:MIchigan	not collected	-	640013777777600
SRR5817688	not collected	USA:MIchigan	not collected	-	640013777777600
SRR5817689	not collected	USA:MIchigan	not collected	-	640013777777600
SRR5817690	not collected	USA:MIchigan	not collected	-	640013777777600
SRR5817691	not collected	USA:MIchigan	not collected	-	640013777777600
SRR5817692	not collected	USA:MIchigan	not collected	-	640013776777600
SRR5817693	not collected	USA:MIchigan	not collected	-	640013777777600
SRR5817694	not collected	USA:MIchigan	not collected	-	640013777777600
SRR5817695	not collected	USA:MIchigan	not collected	-	640013777777600
SRR5817696	not collected	USA:MIchigan	not collected	-	640013777777600
SRR5817697	not collected	USA:MIchigan	not collected	-	640013777777600
SRR5817698	not collected	USA:MIchigan	not collected	-	640013777777600
SRR5817699	not collected	USA:MIchigan	not collected	-	640013777777600
SRR5817700	not collected	USA:MIchigan	not collected	-	640013777777600
SRR5817701	not collected	USA:MIchigan	not collected	-	640013777777600
SRR5817702	not collected	USA:MIchigan	not collected	-	640013777777600
SRR5817703	not collected	USA:MIchigan	not collected	-	640013777777600
SRR5817704	not collected	USA:MIchigan	not collected	-	640013777777600
SRR5817705	not collected	USA:MIchigan	not collected	-	640013777777600
SRR5817706	not collected	USA:MIchigan	not collected	-	640013777775600
SRR5817707	not collected	USA:MIchigan	not collected	-	640013777777600
SRR5817708	not collected	USA:MIchigan	not collected	-	640013777777600
SRR5817709	not collected	USA:MIchigan	not collected	-	640013777777600
SRR5817710	not collected	USA:MIchigan	not collected	-	640013777777600
SRR5817711	not collected	USA:MIchigan	not collected	-	640013777777600
SRR5817712	not collected	USA:MIchigan	not collected	-	640013777777600
SRR5817713	not collected	USA:MIchigan	not collected	-	640013777777600
SRR5817714	not collected	USA:MIchigan	not collected	-	640013777777600
SRR5817715	not collected	USA:MIchigan	not collected	-	640013777777600
SRR5817716	not collected	USA:MIchigan	not collected	-	640013777677600
SRR5817717	not collected	USA:MIchigan	not collected	-	640013777777600
SRR5817718	not collected	USA:MIchigan	not collected	-	640013777777600
SRR5817719	not collected	USA:MIchigan	not collected	-	640013777777600
SRR5817720	not collected	USA:MIchigan	not collected	-	640013777777600
SRR6044919	-	United Kingdom: Oxford	31-Mar-2016	-	616773777777600
SRR6045019	-	United Kingdom: Oxford	31-Mar-2016	-	656573377777600
SRR6045214	-	United Kingdom: Oxford	31-Mar-2016	-	664073774037600
SRR6045235	-	United Kingdom: Oxford	31-Mar-2016	-	656573377777600
SRR6045407	-	United Kingdom: Oxford	31-Mar-2016	-	664073774037600
SRR6045637	-	United Kingdom: Oxford	31-Mar-2016	-	676773777777600
SRR6045806	-	United Kingdom: Oxford	31-Mar-2016	-	656573377777600
SRR6045827	-	United Kingdom: Oxford	31-Mar-2016	-	664073774037600
SRR6045990	-	United Kingdom: Oxford	31-Mar-2016	-	676773777777600
SRR6046018	-	United Kingdom: Oxford	31-Mar-2016	-	676773777777600
SRR6046156	-	United Kingdom: Oxford	31-Mar-2016	-	676773777777600
SRR6046252	-	United Kingdom: Oxford	31-Mar-2016	-	664073774037600
SRR6046614	-	United Kingdom: Oxford	31-Mar-2016	-	676773777777600
SRR6046738	-	United Kingdom: Oxford	31-Mar-2016	-	656573377777600
SRR6467885	2011/0565	Canada:BC	2011	-	264073777777600
SRR6467887	BMR25/85	Canada: Wood Buffalo National Park	1985	-	676573777777600
SRR6467889	2002/0476	Canada:ON	2002	-	666773677777600
SRR6467891	2006/0077	Canada:ON	2006	-	664073777777600
SRR6467893	2008/0665	Canada:MB	2008	-	656573377603600
SRR6705904	SP38	Brazil: Sao Paulo	2010	-	676773677777600
SRR6930897	RLT-6	USA	Apr-2018	-	676773777777600
SRR7236106	not collected	Mexico: Queretaro	not collected	-	664073777777600
SRR7236107	not collected	Mexico: Queretaro	not collected	-	664073777777600
SRR7236108	not collected	Mexico: Estado de Mexico	not collected	-	640013777777600
SRR7236109	not collected	Mexico: Queretaro	not collected	-	264072377777600
SRR7236110	not collected	Mexico: Queretaro	not collected	-	664053777700600
SRR7236111	not collected	Mexico: Queretaro	not collected	-	664073777777600
SRR7236112	not collected	Mexico: Queretaro	not collected	-	676773677777600
SRR7236113	not collected	Mexico: Queretaro	not collected	-	264073777777600
SRR7236114	not collected	Mexico: Queretaro	not collected	-	664073777700600
SRR7236115	not collected	Mexico: Queretaro	not collected	-	640013777777600
SRR7236116	not collected	Mexico: Queretaro	not collected	-	640013777777600
SRR7236117	not collected	Mexico: Queretaro	not collected	-	264073777777600
SRR7236118	not collected	Mexico: Queretaro	not collected	-	664073777700600
SRR7236119	not collected	Mexico: Estado de Mexico	not collected	-	076573777077600
SRR7236120	not collected	Mexico: Queretaro	not collected	-	264073777777600
SRR7236121	not collected	Mexico: Queretaro	not collected	-	264073777777600
SRR7236122	not collected	Mexico: Hidalgo	not collected	-	264073777777600
SRR7236123	not collected	Mexico: Queretaro	not collected	-	264073777777600
SRR7236124	not collected	Mexico: Estado de Mexico	not collected	-	664073777700600
SRR7236125	not collected	Mexico: Queretaro	not collected	-	664073777700600
SRR7236126	not collected	Mexico: Jalisco	not collected	-	264073777777600
SRR7236127	not collected	Mexico: Aguascalientes	not collected	-	664073777700600
SRR7236128	not collected	Mexico: Hidalgo	not collected	-	676573777075600
[truncated: 1,406 more rows]
